# Supplementary material for: (4-Chloro­benzohydrazidato-κ2 N′,O)[2-(4-chloro­benzoyl­hydrazinyl­idene-κ2 N 1,O)-3-phenyl­propionato(2−)-κO 1]oxidovanadium(V) methanol monosolvate
Source: Acta Crystallogr Sect E Struct Rep Online. 2010 Nov 13;66(Pt 12):m1558. doi: 10.1107/S1600536810045678 (PMC3011505; doi:10.1107/S1600536810045678)
Supplement: Supplementary file 1 [file e-66-m1558-sup1.cif]

##############################################################################
###                                                                        ###
###        Electronic paper (Acta Crystallographica Section E)             ###
###                                                                        ###
##############################################################################
#                                                                            #
# This CIF contains the data in a paper accepted for publication in Acta     #
# Crystallographica Section E. It conforms to the requirements of Notes      #
# for Authors for Section E, and has been peer reviewed under the auspices   #
# of the IUCr Commission on Journals.                                        #
#                                                                            #
# Full details of the Crystallographic Information File format               #
# are given in the paper "The Crystallographic Information File (CIF):       #
# a New Standard Archive File for Crystallography" by S. R. Hall, F. H.      #
# Allen and I. D. Brown [Acta Cryst. (1991), A47, 655-685].                  #
#                                                                            #
# The current version of the core CIF dictionary is obtainable from          #
# ftp://ftp.iucr.org/pub/cif_core.dic. The current version number is 2.4.    #
#                                                                            #
# Software is freely available for graphical display of the structure(s) in  #
# this CIF.  For information consult the CIF home page http://www.iucr.org/  #
# cif/home.html                                                              #
#                                                                            #
# This file may be used for bona fide research purposes within the           #
# scientific community so long as proper attribution is given to the journal # 
# article from which it was obtained.                                        #
#                                                                            #
##############################################################################
                                             
data_global
_audit_creation_method     SHELXL-97
_journal_date_recd_electronic     2010-11-01
_journal_date_accepted     2010-11-07
_journal_name_full     'Acta Crystallographica, Section E'
_journal_year     2010
_journal_volume     66
_journal_issue     12
_journal_page_first     m1558
_journal_page_last     m1558
_journal_paper_category     QM
_journal_coeditor_code     HG2740
_publ_contact_author
;
     Dr. Seik Weng Ng
     Department of Chemistry
     University of Malaya
     50603 Kuala Lumpur
     Malaysia
;
_publ_contact_author_email     seikweng@um.edu.my
_publ_contact_author_fax     '03 7967 4193'
_publ_contact_author_phone     '03 7967 6778'
_publ_section_title
;\
(4-Chlorobenzohydrazidato-\k^2^<i>N</i>',<i>O</i>)[2-(4-\
chlorobenzoylhydrazinylidene-\k^2^<i>N</i>^1^,<i>O</i>)-3-\
phenylpropionato(2-)-\k<i>O</i>^1^]oxidovanadium(V) methanol monosolvate
;
loop_
    _publ_author_name
    _publ_author_address
    'Wong, Hon Wee'
;
     Department of Chemistry
     University of Malaya
     50603 Kuala Lumpur
     Malaysia
;
    'Lo, Kong Mun'
;
     Department of Chemistry
     University of Malaya
     50603 Kuala Lumpur
     Malaysia
;
    'Ng, Seik Weng'
;
     Department of Chemistry
     University of Malaya
     50603 Kuala Lumpur
     Malaysia
;
_publ_section_synopsis     .
data_I
_audit_creation_method     SHELXL-97
_chemical_name_systematic
;
(4-Chlorobenzohydrazidato-\k^2^<i>N</i>',<i>O</i>)[2-(4-
chlorobenzoylhydrazinylidene-\k^2^<i>N</i>^1^,<i>O</i>)-
3-phenylpropionato(2-)-\k<i>O</i>^1^]oxidovanadium(V) methanol monosolvate
;
_chemical_name_common     ?
_chemical_formula_moiety     'C23 H17 Cl2 N4 O5 V, C H4 O'
_chemical_formula_sum     'C24 H21 Cl2 N4 O6 V'
_chemical_formula_iupac     '[V (C7 H6 Cl N2 O) (C16 H11 Cl N2 O3) O], C H4 O'
_chemical_formula_weight     583.29
_chemical_melting_point     ?
_symmetry_cell_setting     triclinic
_symmetry_space_group_name_H-M     'P -1'
_symmetry_space_group_name_Hall     '-P 1'
loop_
    _symmetry_equiv_pos_as_xyz
    'x, y, z'
    '-x, -y, -z'
_cell_length_a     8.3217(4)
_cell_length_b     11.2505(6)
_cell_length_c     15.5064(8)
_cell_angle_alpha     109.4045(7)
_cell_angle_beta     98.8890(7)
_cell_angle_gamma     111.6936(7)
_cell_volume     1206.93(11)
_cell_formula_units_Z     2
_cell_measurement_reflns_used     8039
_cell_measurement_theta_min     2.6
_cell_measurement_theta_max     28.3
_cell_measurement_temperature     100(2)
_exptl_crystal_description     Block
_exptl_crystal_colour     Brown
_exptl_crystal_size_max     0.30
_exptl_crystal_size_mid     0.20
_exptl_crystal_size_min     0.10
_exptl_crystal_density_diffrn     1.605
_exptl_crystal_density_meas     ?
_exptl_crystal_density_method     'not measured'
_exptl_crystal_F_000     596
_exptl_absorpt_coefficient_mu     0.682
_exptl_absorpt_correction_type     multi-scan
_exptl_absorpt_process_details     '(SADABS; Sheldrick, 1996)'
_exptl_absorpt_correction_T_min     0.8214
_exptl_absorpt_correction_T_max     0.9349
_diffrn_ambient_temperature     100(2)
_diffrn_radiation_type     MoK\a
_diffrn_radiation_wavelength     0.71073
_diffrn_radiation_source     'fine-focus sealed tube'
_diffrn_radiation_monochromator     graphite
_diffrn_measurement_device_type     'Bruker SMART APEX'
_diffrn_measurement_method     \w
_diffrn_detector_area_resol_mean     ?
_diffrn_reflns_number     15037
_diffrn_reflns_av_R_equivalents     0.0214
_diffrn_reflns_av_sigmaI/netI     0.0256
_diffrn_reflns_theta_min     2.15
_diffrn_reflns_theta_max     27.50
_diffrn_reflns_theta_full     27.50
_diffrn_measured_fraction_theta_max     0.996
_diffrn_measured_fraction_theta_full     0.996
_diffrn_reflns_limit_h_min     -10
_diffrn_reflns_limit_h_max     10
_diffrn_reflns_limit_k_min     -14
_diffrn_reflns_limit_k_max     14
_diffrn_reflns_limit_l_min     -20
_diffrn_reflns_limit_l_max     20
_diffrn_standards_number     0
_diffrn_standards_interval_count     0
_diffrn_standards_interval_time     0
_diffrn_standards_decay_%     0
_reflns_number_total     5517
_reflns_number_gt     4907
_reflns_threshold_expression     I>2\s(I)
_refine_ls_structure_factor_coef     Fsqd
_refine_ls_matrix_type     full
_refine_ls_R_factor_all     0.0435
_refine_ls_R_factor_gt     0.0375
_refine_ls_wR_factor_gt     0.1098
_refine_ls_wR_factor_ref     0.1161
_refine_ls_goodness_of_fit_ref     1.034
_refine_ls_restrained_S_all     1.034
_refine_ls_number_reflns     5517
_refine_ls_number_parameters     335
_refine_ls_number_restraints     0
_refine_ls_hydrogen_treatment     constr
_refine_ls_weighting_scheme     calc
_refine_ls_weighting_details
         'calc w=1/[\s^2^(Fo^2^)+(0.0658P)^2^+1.2158P] where P=(Fo^2^+2Fc^2^)/3'
_atom_sites_solution_hydrogens     geom
_atom_sites_solution_primary     direct
_atom_sites_solution_secondary     difmap
_refine_ls_shift/su_max     0.001
_refine_ls_shift/su_mean     0.001
_refine_diff_density_max     0.536
_refine_diff_density_min     -0.852
_refine_ls_extinction_method     none
_refine_ls_extinction_coef     ?
loop_
    _atom_type_symbol
    _atom_type_description
    _atom_type_scat_dispersion_real
    _atom_type_scat_dispersion_imag
    _atom_type_scat_source
    'C' 'C' 0.0033 0.0016
                         'International Tables Vol C Tables 4.2.6.8 and 6.1.1.4'
    'H' 'H' 0.0000 0.0000
                         'International Tables Vol C Tables 4.2.6.8 and 6.1.1.4'
    'N' 'N' 0.0061 0.0033
                         'International Tables Vol C Tables 4.2.6.8 and 6.1.1.4'
    'O' 'O' 0.0106 0.0060
                         'International Tables Vol C Tables 4.2.6.8 and 6.1.1.4'
    'Cl' 'Cl' 0.1484 0.1585
                         'International Tables Vol C Tables 4.2.6.8 and 6.1.1.4'
    'V' 'V' 0.3005 0.5294
                         'International Tables Vol C Tables 4.2.6.8 and 6.1.1.4'
_computing_data_collection     'APEX2 (Bruker, 2009)'
_computing_cell_refinement     'SAINT (Bruker, 2009)'
_computing_data_reduction     'SAINT (Bruker, 2009)'
_computing_structure_solution     'SHELXS97 (Sheldrick, 2008)'
_computing_structure_refinement     'SHELXL97 (Sheldrick, 2008)'
_computing_molecular_graphics     'X-SEED (Barbour, 2001)'
_computing_publication_material     'publCIF (Westrip, 2010)'
loop_
    _atom_site_type_symbol
    _atom_site_label
    _atom_site_fract_x
    _atom_site_fract_y
    _atom_site_fract_z
    _atom_site_U_iso_or_equiv
    _atom_site_adp_type
    _atom_site_calc_flag
    _atom_site_refinement_flags
    _atom_site_occupancy
    _atom_site_disorder_assembly
    _atom_site_disorder_group
    V V1 0.70290(4) 0.70483(4) 0.70065(2) 0.01467(10) Uani d . 1 . .
    Cl Cl1 1.70732(7) 1.31564(6) 1.15657(4) 0.02577(14) Uani d . 1 . .
    Cl Cl2 0.91329(8) 0.00311(6) 0.37080(4) 0.02773(14) Uani d . 1 . .
    O O1 0.47185(19) 0.53272(15) 0.66919(10) 0.0174(3) Uani d . 1 . .
    O O2 0.3293(2) 0.35991(16) 0.71185(11) 0.0225(3) Uani d . 1 . .
    O O3 0.95256(19) 0.84331(15) 0.78583(10) 0.0179(3) Uani d . 1 . .
    O O4 0.8120(2) 0.54984(16) 0.65625(10) 0.0185(3) Uani d . 1 . .
    O O5 0.6190(2) 0.81279(16) 0.70892(11) 0.0204(3) Uani d . 1 . .
    O O6 0.4172(3) 0.2179(3) 0.54539(15) 0.0477(5) Uani d . 1 . .
    H H6 0.3470 0.2073 0.5787 0.072 Uiso calc R 1 . .
    N N1 0.7353(2) 0.66447(18) 0.82203(12) 0.0151(3) Uani d . 1 . .
    N N2 0.8951(2) 0.75265(18) 0.89745(12) 0.0167(3) Uani d . 1 . .
    N N3 0.7294(2) 0.56220(19) 0.51836(12) 0.0174(3) Uani d . 1 . .
    H H3 0.7125 0.5358 0.4562 0.021 Uiso calc R 1 . .
    N N4 0.6962(2) 0.66803(18) 0.57236(12) 0.0174(3) Uani d . 1 . .
    H H4 0.6710 0.7206 0.5467 0.021 Uiso calc R 1 . .
    C C1 0.4566(3) 0.4711(2) 0.72789(14) 0.0171(4) Uani d . 1 . .
    C C2 0.6167(3) 0.5496(2) 0.81905(14) 0.0162(4) Uani d . 1 . .
    C C3 0.6358(3) 0.4883(2) 0.88969(15) 0.0193(4) Uani d . 1 . .
    H H3A 0.5156 0.4400 0.8968 0.023 Uiso calc R 1 . .
    H H3B 0.7195 0.5644 0.9535 0.023 Uiso calc R 1 . .
    C C4 0.7112(3) 0.3833(2) 0.85310(15) 0.0196(4) Uani d . 1 . .
    C C5 0.8986(3) 0.4305(3) 0.87107(18) 0.0266(5) Uani d . 1 . .
    H H5 0.9795 0.5281 0.9077 0.032 Uiso calc R 1 . .
    C C6 0.9674(4) 0.3354(3) 0.8356(2) 0.0347(6) Uani d . 1 . .
    H H6A 1.0952 0.3683 0.8482 0.042 Uiso calc R 1 . .
    C C7 0.8502(4) 0.1930(3) 0.7821(2) 0.0364(6) Uani d . 1 . .
    H H7 0.8976 0.1281 0.7587 0.044 Uiso calc R 1 . .
    C C8 0.6639(4) 0.1455(3) 0.76274(19) 0.0333(6) Uani d . 1 . .
    H H8 0.5833 0.0479 0.7255 0.040 Uiso calc R 1 . .
    C C9 0.5945(3) 0.2402(2) 0.79772(17) 0.0262(5) Uani d . 1 . .
    H H9 0.4665 0.2071 0.7838 0.031 Uiso calc R 1 . .
    C C10 0.9974(3) 0.8461(2) 0.87082(14) 0.0162(4) Uani d . 1 . .
    C C11 1.1731(3) 0.9611(2) 0.94136(14) 0.0172(4) Uani d . 1 . .
    C C12 1.2677(3) 1.0766(2) 0.92264(15) 0.0202(4) Uani d . 1 . .
    H H12 1.2197 1.0797 0.8642 0.024 Uiso calc R 1 . .
    C C13 1.4313(3) 1.1865(2) 0.98931(16) 0.0216(4) Uani d . 1 . .
    H H13 1.4952 1.2659 0.9774 0.026 Uiso calc R 1 . .
    C C14 1.4999(3) 1.1790(2) 1.07313(15) 0.0196(4) Uani d . 1 . .
    C C15 1.4091(3) 1.0649(2) 1.09321(15) 0.0200(4) Uani d . 1 . .
    H H15 1.4592 1.0613 1.1511 0.024 Uiso calc R 1 . .
    C C16 1.2445(3) 0.9567(2) 1.02717(15) 0.0184(4) Uani d . 1 . .
    H H16 1.1795 0.8789 1.0403 0.022 Uiso calc R 1 . .
    C C17 0.7901(3) 0.5014(2) 0.56797(14) 0.0172(4) Uani d . 1 . .
    C C18 0.8251(3) 0.3815(2) 0.51698(15) 0.0173(4) Uani d . 1 . .
    C C19 0.8981(3) 0.3266(3) 0.57203(16) 0.0249(5) Uani d . 1 . .
    H H19 0.9271 0.3685 0.6402 0.030 Uiso calc R 1 . .
    C C20 0.9286(3) 0.2114(3) 0.52785(17) 0.0272(5) Uani d . 1 . .
    H H20 0.9789 0.1740 0.5651 0.033 Uiso calc R 1 . .
    C C21 0.8842(3) 0.1515(2) 0.42783(16) 0.0209(4) Uani d . 1 . .
    C C22 0.8150(3) 0.2059(2) 0.37210(15) 0.0187(4) Uani d . 1 . .
    H H22 0.7878 0.1646 0.3041 0.022 Uiso calc R 1 . .
    C C23 0.7861(3) 0.3220(2) 0.41712(14) 0.0173(4) Uani d . 1 . .
    H H23 0.7395 0.3610 0.3798 0.021 Uiso calc R 1 . .
    C C24 0.4283(7) 0.1015(6) 0.5053(4) 0.0873(15) Uani d . 1 . .
    H H24A 0.4884 0.1067 0.4561 0.131 Uiso calc R 1 . .
    H H24B 0.3056 0.0221 0.4750 0.131 Uiso calc R 1 . .
    H H24C 0.4994 0.0876 0.5543 0.131 Uiso calc R 1 . .
loop_
    _atom_site_aniso_label
    _atom_site_aniso_U_11
    _atom_site_aniso_U_22
    _atom_site_aniso_U_33
    _atom_site_aniso_U_12
    _atom_site_aniso_U_13
    _atom_site_aniso_U_23
    V1 0.01538(17) 0.01633(18) 0.01099(17) 0.00714(14) 0.00334(13) 0.00470(13)
    Cl1 0.0165(2) 0.0231(3) 0.0221(3) 0.0044(2) 0.0027(2) -0.0014(2)
    Cl2 0.0365(3) 0.0239(3) 0.0284(3) 0.0188(2) 0.0127(2) 0.0106(2)
    O1 0.0156(7) 0.0198(7) 0.0140(7) 0.0066(6) 0.0026(5) 0.0064(6)
    O2 0.0191(7) 0.0212(8) 0.0198(7) 0.0039(6) 0.0034(6) 0.0075(6)
    O3 0.0175(7) 0.0187(7) 0.0119(7) 0.0051(6) 0.0024(5) 0.0047(6)
    O4 0.0186(7) 0.0222(7) 0.0132(7) 0.0093(6) 0.0047(5) 0.0057(6)
    O5 0.0229(7) 0.0216(7) 0.0164(7) 0.0115(6) 0.0054(6) 0.0066(6)
    O6 0.0594(14) 0.0624(15) 0.0313(11) 0.0334(12) 0.0211(10) 0.0214(10)
    N1 0.0156(8) 0.0170(8) 0.0116(7) 0.0085(7) 0.0040(6) 0.0037(6)
    N2 0.0138(8) 0.0178(8) 0.0130(8) 0.0056(7) 0.0013(6) 0.0034(7)
    N3 0.0173(8) 0.0209(9) 0.0112(8) 0.0079(7) 0.0047(6) 0.0042(7)
    N4 0.0170(8) 0.0188(8) 0.0148(8) 0.0075(7) 0.0047(6) 0.0063(7)
    C1 0.0172(9) 0.0187(10) 0.0142(9) 0.0092(8) 0.0048(8) 0.0044(8)
    C2 0.0159(9) 0.0184(9) 0.0137(9) 0.0085(8) 0.0063(7) 0.0045(8)
    C3 0.0210(10) 0.0203(10) 0.0154(9) 0.0075(8) 0.0057(8) 0.0081(8)
    C4 0.0232(10) 0.0211(10) 0.0157(9) 0.0089(9) 0.0059(8) 0.0105(8)
    C5 0.0253(11) 0.0285(12) 0.0272(12) 0.0122(10) 0.0077(9) 0.0132(10)
    C6 0.0341(13) 0.0444(15) 0.0382(14) 0.0254(12) 0.0152(11) 0.0214(12)
    C7 0.0557(17) 0.0392(14) 0.0356(14) 0.0350(14) 0.0235(13) 0.0205(12)
    C8 0.0507(16) 0.0233(12) 0.0286(12) 0.0176(11) 0.0123(11) 0.0132(10)
    C9 0.0300(12) 0.0226(11) 0.0254(11) 0.0093(10) 0.0073(9) 0.0132(9)
    C10 0.0178(9) 0.0186(9) 0.0135(9) 0.0112(8) 0.0050(7) 0.0050(8)
    C11 0.0166(9) 0.0185(10) 0.0157(9) 0.0096(8) 0.0055(8) 0.0042(8)
    C12 0.0222(10) 0.0216(10) 0.0167(10) 0.0103(9) 0.0068(8) 0.0073(8)
    C13 0.0204(10) 0.0189(10) 0.0223(11) 0.0071(8) 0.0092(8) 0.0061(8)
    C14 0.0147(9) 0.0200(10) 0.0156(9) 0.0066(8) 0.0041(8) -0.0004(8)
    C15 0.0189(10) 0.0240(11) 0.0137(9) 0.0111(9) 0.0046(8) 0.0028(8)
    C16 0.0180(9) 0.0184(10) 0.0162(9) 0.0076(8) 0.0057(8) 0.0048(8)
    C17 0.0126(9) 0.0200(10) 0.0147(9) 0.0054(8) 0.0041(7) 0.0049(8)
    C18 0.0140(9) 0.0180(9) 0.0158(9) 0.0055(8) 0.0045(7) 0.0044(8)
    C19 0.0316(12) 0.0299(12) 0.0154(10) 0.0175(10) 0.0070(9) 0.0084(9)
    C20 0.0339(12) 0.0318(12) 0.0249(11) 0.0210(11) 0.0098(10) 0.0151(10)
    C21 0.0196(10) 0.0180(10) 0.0234(11) 0.0083(8) 0.0076(8) 0.0067(8)
    C22 0.0150(9) 0.0197(10) 0.0166(9) 0.0057(8) 0.0043(7) 0.0052(8)
    C23 0.0131(9) 0.0191(10) 0.0153(9) 0.0052(8) 0.0024(7) 0.0054(8)
    C24 0.076(3) 0.099(4) 0.109(4) 0.038(3) 0.040(3) 0.068(3)
loop_
    _geom_bond_atom_site_label_1
    _geom_bond_atom_site_label_2
    _geom_bond_site_symmetry_2
    _geom_bond_distance
    _geom_bond_publ_flag
    V1 O5 . 1.5905(15) ?
    V1 N4 . 1.8797(17) ?
    V1 O3 . 1.9697(15) ?
    V1 O1 . 2.0036(15) ?
    V1 N1 . 2.0791(17) ?
    V1 O4 . 2.2149(15) ?
    Cl1 C14 . 1.744(2) ?
    Cl2 C21 . 1.736(2) ?
    O1 C1 . 1.310(3) ?
    O2 C1 . 1.217(3) ?
    O3 C10 . 1.299(2) ?
    O4 C17 . 1.248(2) ?
    O6 C24 . 1.295(6) ?
    O6 H6 . 0.8400 ?
    N1 C2 . 1.284(3) ?
    N1 N2 . 1.376(2) ?
    N2 C10 . 1.318(3) ?
    N3 C17 . 1.342(3) ?
    N3 N4 . 1.359(2) ?
    N3 H3 . 0.8800 ?
    N4 H4 . 0.8800 ?
    C1 C2 . 1.507(3) ?
    C2 C3 . 1.493(3) ?
    C3 C4 . 1.525(3) ?
    C3 H3A . 0.9900 ?
    C3 H3B . 0.9900 ?
    C4 C9 . 1.393(3) ?
    C4 C5 . 1.395(3) ?
    C5 C6 . 1.391(4) ?
    C5 H5 . 0.9500 ?
    C6 C7 . 1.385(4) ?
    C6 H6A . 0.9500 ?
    C7 C8 . 1.385(4) ?
    C7 H7 . 0.9500 ?
    C8 C9 . 1.389(4) ?
    C8 H8 . 0.9500 ?
    C9 H9 . 0.9500 ?
    C10 C11 . 1.474(3) ?
    C11 C16 . 1.395(3) ?
    C11 C12 . 1.399(3) ?
    C12 C13 . 1.387(3) ?
    C12 H12 . 0.9500 ?
    C13 C14 . 1.379(3) ?
    C13 H13 . 0.9500 ?
    C14 C15 . 1.392(3) ?
    C15 C16 . 1.383(3) ?
    C15 H15 . 0.9500 ?
    C16 H16 . 0.9500 ?
    C17 C18 . 1.478(3) ?
    C18 C19 . 1.395(3) ?
    C18 C23 . 1.395(3) ?
    C19 C20 . 1.386(3) ?
    C19 H19 . 0.9500 ?
    C20 C21 . 1.393(3) ?
    C20 H20 . 0.9500 ?
    C21 C22 . 1.382(3) ?
    C22 C23 . 1.389(3) ?
    C22 H22 . 0.9500 ?
    C23 H23 . 0.9500 ?
    C24 H24A . 0.9800 ?
    C24 H24B . 0.9800 ?
    C24 H24C . 0.9800 ?
loop_
    _geom_angle_atom_site_label_1
    _geom_angle_atom_site_label_2
    _geom_angle_atom_site_label_3
    _geom_angle_site_symmetry_1
    _geom_angle_site_symmetry_3
    _geom_angle
    _geom_angle_publ_flag
    O5 V1 N4 . . 93.72(8) ?
    O5 V1 O3 . . 97.65(7) ?
    N4 V1 O3 . . 108.53(7) ?
    O5 V1 O1 . . 98.01(7) ?
    N4 V1 O1 . . 96.05(7) ?
    O3 V1 O1 . . 149.78(6) ?
    O5 V1 N1 . . 112.76(7) ?
    N4 V1 N1 . . 152.97(7) ?
    O3 V1 N1 . . 74.45(6) ?
    O1 V1 N1 . . 75.69(6) ?
    O5 V1 O4 . . 167.39(7) ?
    N4 V1 O4 . . 73.68(7) ?
    O3 V1 O4 . . 86.92(6) ?
    O1 V1 O4 . . 83.33(6) ?
    N1 V1 O4 . . 79.76(6) ?
    C1 O1 V1 . . 119.51(13) ?
    C10 O3 V1 . . 116.22(13) ?
    C17 O4 V1 . . 112.25(13) ?
    C24 O6 H6 . . 109.5 ?
    C2 N1 N2 . . 122.37(17) ?
    C2 N1 V1 . . 118.81(14) ?
    N2 N1 V1 . . 118.25(13) ?
    C10 N2 N1 . . 106.72(16) ?
    C17 N3 N4 . . 114.23(16) ?
    C17 N3 H3 . . 122.9 ?
    N4 N3 H3 . . 122.9 ?
    N3 N4 V1 . . 121.55(14) ?
    N3 N4 H4 . . 119.2 ?
    V1 N4 H4 . . 119.2 ?
    O2 C1 O1 . . 124.82(19) ?
    O2 C1 C2 . . 121.66(19) ?
    O1 C1 C2 . . 113.50(18) ?
    N1 C2 C3 . . 126.31(18) ?
    N1 C2 C1 . . 111.75(18) ?
    C3 C2 C1 . . 121.66(18) ?
    C2 C3 C4 . . 108.71(16) ?
    C2 C3 H3A . . 109.9 ?
    C4 C3 H3A . . 109.9 ?
    C2 C3 H3B . . 109.9 ?
    C4 C3 H3B . . 109.9 ?
    H3A C3 H3B . . 108.3 ?
    C9 C4 C5 . . 118.9(2) ?
    C9 C4 C3 . . 120.8(2) ?
    C5 C4 C3 . . 120.2(2) ?
    C6 C5 C4 . . 120.4(2) ?
    C6 C5 H5 . . 119.8 ?
    C4 C5 H5 . . 119.8 ?
    C7 C6 C5 . . 120.1(2) ?
    C7 C6 H6A . . 119.9 ?
    C5 C6 H6A . . 119.9 ?
    C8 C7 C6 . . 119.9(2) ?
    C8 C7 H7 . . 120.0 ?
    C6 C7 H7 . . 120.0 ?
    C7 C8 C9 . . 120.1(2) ?
    C7 C8 H8 . . 119.9 ?
    C9 C8 H8 . . 119.9 ?
    C8 C9 C4 . . 120.5(2) ?
    C8 C9 H9 . . 119.7 ?
    C4 C9 H9 . . 119.7 ?
    O3 C10 N2 . . 123.85(18) ?
    O3 C10 C11 . . 117.81(18) ?
    N2 C10 C11 . . 118.34(18) ?
    C16 C11 C12 . . 119.72(19) ?
    C16 C11 C10 . . 120.61(19) ?
    C12 C11 C10 . . 119.66(19) ?
    C13 C12 C11 . . 120.1(2) ?
    C13 C12 H12 . . 119.9 ?
    C11 C12 H12 . . 119.9 ?
    C14 C13 C12 . . 119.0(2) ?
    C14 C13 H13 . . 120.5 ?
    C12 C13 H13 . . 120.5 ?
    C13 C14 C15 . . 121.97(19) ?
    C13 C14 Cl1 . . 119.34(17) ?
    C15 C14 Cl1 . . 118.69(16) ?
    C16 C15 C14 . . 118.7(2) ?
    C16 C15 H15 . . 120.7 ?
    C14 C15 H15 . . 120.7 ?
    C15 C16 C11 . . 120.4(2) ?
    C15 C16 H16 . . 119.8 ?
    C11 C16 H16 . . 119.8 ?
    O4 C17 N3 . . 117.01(19) ?
    O4 C17 C18 . . 123.37(19) ?
    N3 C17 C18 . . 119.62(18) ?
    C19 C18 C23 . . 119.9(2) ?
    C19 C18 C17 . . 117.78(19) ?
    C23 C18 C17 . . 122.34(19) ?
    C20 C19 C18 . . 120.3(2) ?
    C20 C19 H19 . . 119.8 ?
    C18 C19 H19 . . 119.8 ?
    C19 C20 C21 . . 118.8(2) ?
    C19 C20 H20 . . 120.6 ?
    C21 C20 H20 . . 120.6 ?
    C22 C21 C20 . . 121.8(2) ?
    C22 C21 Cl2 . . 118.73(17) ?
    C20 C21 Cl2 . . 119.44(17) ?
    C21 C22 C23 . . 118.96(19) ?
    C21 C22 H22 . . 120.5 ?
    C23 C22 H22 . . 120.5 ?
    C22 C23 C18 . . 120.22(19) ?
    C22 C23 H23 . . 119.9 ?
    C18 C23 H23 . . 119.9 ?
    O6 C24 H24A . . 109.5 ?
    O6 C24 H24B . . 109.5 ?
    H24A C24 H24B . . 109.5 ?
    O6 C24 H24C . . 109.5 ?
    H24A C24 H24C . . 109.5 ?
    H24B C24 H24C . . 109.5 ?
loop_
    _geom_torsion_atom_site_label_1
    _geom_torsion_atom_site_label_2
    _geom_torsion_atom_site_label_3
    _geom_torsion_atom_site_label_4
    _geom_torsion_site_symmetry_1
    _geom_torsion_site_symmetry_2
    _geom_torsion_site_symmetry_3
    _geom_torsion_site_symmetry_4
    _geom_torsion
    _geom_torsion_publ_flag
    O5 V1 O1 C1 . . . . -118.37(15) ?
    N4 V1 O1 C1 . . . . 147.00(15) ?
    O3 V1 O1 C1 . . . . 2.2(2) ?
    N1 V1 O1 C1 . . . . -6.82(14) ?
    O4 V1 O1 C1 . . . . 74.27(14) ?
    O5 V1 O3 C10 . . . . 105.44(15) ?
    N4 V1 O3 C10 . . . . -158.01(14) ?
    O1 V1 O3 C10 . . . . -15.2(2) ?
    N1 V1 O3 C10 . . . . -6.14(14) ?
    O4 V1 O3 C10 . . . . -86.36(14) ?
    O5 V1 O4 C17 . . . . -8.3(4) ?
    N4 V1 O4 C17 . . . . -9.75(14) ?
    O3 V1 O4 C17 . . . . -120.08(14) ?
    O1 V1 O4 C17 . . . . 88.58(14) ?
    N1 V1 O4 C17 . . . . 165.18(15) ?
    O5 V1 N1 C2 . . . . 100.74(16) ?
    N4 V1 N1 C2 . . . . -67.0(2) ?
    O3 V1 N1 C2 . . . . -167.36(16) ?
    O1 V1 N1 C2 . . . . 7.94(15) ?
    O4 V1 N1 C2 . . . . -77.72(15) ?
    O5 V1 N1 N2 . . . . -87.67(15) ?
    N4 V1 N1 N2 . . . . 104.63(19) ?
    O3 V1 N1 N2 . . . . 4.23(13) ?
    O1 V1 N1 N2 . . . . 179.52(14) ?
    O4 V1 N1 N2 . . . . 93.86(14) ?
    C2 N1 N2 C10 . . . . 169.75(18) ?
    V1 N1 N2 C10 . . . . -1.5(2) ?
    C17 N3 N4 V1 . . . . -8.5(2) ?
    O5 V1 N4 N3 . . . . -170.15(15) ?
    O3 V1 N4 N3 . . . . 90.49(15) ?
    O1 V1 N4 N3 . . . . -71.68(15) ?
    N1 V1 N4 N3 . . . . -1.5(3) ?
    O4 V1 N4 N3 . . . . 9.53(14) ?
    V1 O1 C1 O2 . . . . -173.47(16) ?
    V1 O1 C1 C2 . . . . 5.1(2) ?
    N2 N1 C2 C3 . . . . -4.7(3) ?
    V1 N1 C2 C3 . . . . 166.52(16) ?
    N2 N1 C2 C1 . . . . -178.68(16) ?
    V1 N1 C2 C1 . . . . -7.5(2) ?
    O2 C1 C2 N1 . . . . -179.70(19) ?
    O1 C1 C2 N1 . . . . 1.7(2) ?
    O2 C1 C2 C3 . . . . 6.0(3) ?
    O1 C1 C2 C3 . . . . -172.65(18) ?
    N1 C2 C3 C4 . . . . -93.3(2) ?
    C1 C2 C3 C4 . . . . 80.1(2) ?
    C2 C3 C4 C9 . . . . -93.2(2) ?
    C2 C3 C4 C5 . . . . 83.8(2) ?
    C9 C4 C5 C6 . . . . -1.2(3) ?
    C3 C4 C5 C6 . . . . -178.3(2) ?
    C4 C5 C6 C7 . . . . 0.0(4) ?
    C5 C6 C7 C8 . . . . 0.9(4) ?
    C6 C7 C8 C9 . . . . -0.6(4) ?
    C7 C8 C9 C4 . . . . -0.5(4) ?
    C5 C4 C9 C8 . . . . 1.4(3) ?
    C3 C4 C9 C8 . . . . 178.5(2) ?
    V1 O3 C10 N2 . . . . 8.3(3) ?
    V1 O3 C10 C11 . . . . -171.56(13) ?
    N1 N2 C10 O3 . . . . -4.2(3) ?
    N1 N2 C10 C11 . . . . 175.61(16) ?
    O3 C10 C11 C16 . . . . -168.54(18) ?
    N2 C10 C11 C16 . . . . 11.6(3) ?
    O3 C10 C11 C12 . . . . 12.4(3) ?
    N2 C10 C11 C12 . . . . -167.50(19) ?
    C16 C11 C12 C13 . . . . -0.3(3) ?
    C10 C11 C12 C13 . . . . 178.82(18) ?
    C11 C12 C13 C14 . . . . 0.9(3) ?
    C12 C13 C14 C15 . . . . -0.5(3) ?
    C12 C13 C14 Cl1 . . . . 179.08(16) ?
    C13 C14 C15 C16 . . . . -0.6(3) ?
    Cl1 C14 C15 C16 . . . . 179.84(16) ?
    C14 C15 C16 C11 . . . . 1.2(3) ?
    C12 C11 C16 C15 . . . . -0.8(3) ?
    C10 C11 C16 C15 . . . . -179.91(18) ?
    V1 O4 C17 N3 . . . . 8.5(2) ?
    V1 O4 C17 C18 . . . . -170.65(15) ?
    N4 N3 C17 O4 . . . . -1.4(3) ?
    N4 N3 C17 C18 . . . . 177.84(17) ?
    O4 C17 C18 C19 . . . . -4.5(3) ?
    N3 C17 C18 C19 . . . . 176.35(19) ?
    O4 C17 C18 C23 . . . . 174.85(19) ?
    N3 C17 C18 C23 . . . . -4.3(3) ?
    C23 C18 C19 C20 . . . . -1.3(3) ?
    C17 C18 C19 C20 . . . . 178.0(2) ?
    C18 C19 C20 C21 . . . . -0.3(4) ?
    C19 C20 C21 C22 . . . . 1.6(4) ?
    C19 C20 C21 Cl2 . . . . -177.59(19) ?
    C20 C21 C22 C23 . . . . -1.2(3) ?
    Cl2 C21 C22 C23 . . . . 178.00(15) ?
    C21 C22 C23 C18 . . . . -0.5(3) ?
    C19 C18 C23 C22 . . . . 1.8(3) ?
    C17 C18 C23 C22 . . . . -177.57(18) ?
loop_
    _geom_hbond_atom_site_label_D
    _geom_hbond_atom_site_label_H
    _geom_hbond_atom_site_label_A
    _geom_hbond_site_symmetry_A
    _geom_hbond_distance_DH
    _geom_hbond_distance_HA
    _geom_hbond_distance_DA
    _geom_hbond_angle_DHA
    _geom_hbond_publ_flag
    N3 H3 O1 2_666 0.88 1.98 2.741(2) 143 yes
    N4 H4 O6 2_666 0.88 1.94 2.792(3) 162 yes
    O6 H6 O2 . 0.84 2.27 2.908(3) 133 yes
