# Supplementary material for: (4-Chloro­benzohydrazidato-κ2 N′,O)[2-(4-chloro­benzoyl­hydrazinyl­idene-κ2 N 1,O)-3-phenyl­propionato(2−)-κO 1]oxidovanadium(V) methanol monosolvate
Source: Acta Crystallogr Sect E Struct Rep Online. 2010 Nov 13;66(Pt 12):m1558. doi: 10.1107/S1600536810045678 (PMC3011505; doi:10.1107/S1600536810045678)
Supplement: Supplementary file 2 [file e-66-m1558-Isup2.hkl]

# 
# h,k,l, Fc-squared, Fo-squared, sigma(Fo-squared) and status flag 
# 
data_I
_shelx_title '  P-1' 
_shelx_refln_list_code          4 
_shelx_F_calc_maximum      190.32 
_exptl_crystal_F_000       596.00 
_reflns_d_resolution_high  0.7696 
 
loop_ 
 _symmetry_equiv_pos_as_xyz 
 'x, y, z' 
 '-x, -y, -z' 
 
_cell_length_a     8.3217 
_cell_length_b    11.2505 
_cell_length_c    15.5064 
_cell_angle_alpha 109.405 
_cell_angle_beta   98.889 
_cell_angle_gamma 111.694 
 
_shelx_F_squared_multiplier     1.000 
 
loop_ 
 _refln_index_h 
 _refln_index_k 
 _refln_index_l 
 _refln_F_squared_calc 
 _refln_F_squared_meas 
 _refln_F_squared_sigma 
 _refln_observed_status 
   1   0   0      543.41      386.15      7.58 o 
   2   0   0     2977.98     3331.03     50.38 o 
   3   0   0     1081.86      985.80     45.52 o 
   4   0   0       85.86       90.50      3.81 o 
   5   0   0     2057.58     2065.89     29.14 o 
   6   0   0      114.86      101.14      4.92 o 
   7   0   0      340.25      340.97     11.28 o 
   8   0   0      311.66      339.34     10.07 o 
   9   0   0      202.01      198.06      8.44 o 
  -9   1   0        0.32        0.97      3.06 o 
  -8   1   0      199.08      219.19      8.06 o 
  -7   1   0       60.36       53.93      4.31 o 
  -6   1   0     1029.69     1092.28     18.13 o 
  -5   1   0      529.78      553.92     12.43 o 
  -4   1   0       32.77       20.74      2.39 o 
  -3   1   0       93.23      104.46      5.25 o 
  -2   1   0      604.23      682.06     11.84 o 
  -1   1   0     3596.94     4297.67     87.44 o 
   0   1   0     1094.39     1258.18    138.06 o 
   1   1   0      541.15      791.67     10.85 o 
   2   1   0    16848.93    16761.69    202.08 o 
   3   1   0      190.93      192.47      4.05 o 
   4   1   0     1595.46     1582.51     22.72 o 
   5   1   0       10.93       12.31      2.24 o 
   6   1   0       63.12       58.28      4.37 o 
   7   1   0       45.27       46.97      4.35 o 
   8   1   0        0.19       -2.62      2.58 o 
   9   1   0       13.02       19.57      4.09 o 
 -10   2   0      247.76      209.05      9.04 o 
  -9   2   0       65.22       53.28      7.44 o 
  -8   2   0      286.94      288.50      8.89 o 
  -7   2   0     1262.86     1266.49     20.98 o 
  -6   2   0        0.27        3.43      1.95 o 
  -5   2   0     2544.86     2665.73     35.80 o 
  -4   2   0      360.85      296.76      6.94 o 
  -3   2   0      160.73      220.87      4.26 o 
  -2   2   0      353.45      189.53      6.58 o 
  -1   2   0      136.17      138.27      5.00 o 
   0   2   0     1503.65     1798.43     19.42 o 
   1   2   0      856.61      956.82     14.66 o 
   2   2   0      438.41      341.74      7.23 o 
   3   2   0     5450.39     5494.06     80.98 o 
   4   2   0       37.04       40.46      4.31 o 
   5   2   0       19.00       30.13      5.01 o 
   6   2   0      223.33      215.16      7.35 o 
   7   2   0      436.32      444.80     11.37 o 
   8   2   0       25.29       26.47      4.42 o 
 -10   3   0      193.01      216.77      8.93 o 
  -9   3   0       28.30       39.37      4.30 o 
  -8   3   0      255.80      249.88      8.20 o 
  -7   3   0      506.91      505.10     15.66 o 
  -6   3   0       50.04       49.31      3.99 o 
  -5   3   0     3759.08     3776.36     41.42 o 
  -4   3   0        7.13       11.34      1.37 o 
  -3   3   0     2463.06     1253.79     30.78 o 
  -2   3   0    12556.25    12778.07    131.80 o 
  -1   3   0     1037.95     1013.50     13.38 o 
   0   3   0      154.39      156.93      4.35 o 
   1   3   0      884.30      923.64     11.37 o 
   2   3   0     4499.14     4564.20     56.81 o 
   3   3   0     1706.71     1785.74     34.90 o 
   4   3   0      666.72      654.84     11.17 o 
   5   3   0     2433.71     2283.27    118.45 o 
   6   3   0      439.64      436.15     10.91 o 
   7   3   0      441.24      414.64     14.78 o 
   8   3   0      356.02      386.18     22.98 o 
 -10   4   0       80.47       72.91      6.02 o 
  -9   4   0       35.62       39.47      4.36 o 
  -8   4   0       51.24       47.41      4.40 o 
  -7   4   0       45.52       52.70      4.08 o 
  -6   4   0     2696.57     2715.51     31.22 o 
  -5   4   0      332.72      309.90      5.68 o 
  -4   4   0       47.21       31.62      8.21 o 
  -3   4   0     1864.78     2123.86     29.57 o 
  -2   4   0      149.21      249.77      5.01 o 
  -1   4   0       62.86      110.86      3.52 o 
   0   4   0      672.02      695.32      9.16 o 
   1   4   0       74.18       90.06      3.05 o 
   2   4   0      184.98      199.52      4.47 o 
   3   4   0       71.53       69.42      3.08 o 
   4   4   0      601.18      567.70     10.54 o 
   5   4   0       14.71       13.38      3.45 o 
   6   4   0       16.90       12.05      3.95 o 
   7   4   0       97.63      116.56     19.24 o 
 -10   5   0      140.09      104.79      8.29 o 
  -9   5   0       53.08       48.37      5.89 o 
  -8   5   0      260.98      266.63      8.31 o 
  -7   5   0     1197.46     1189.15     19.68 o 
  -6   5   0      659.46      665.03     13.20 o 
  -5   5   0      484.48      451.78     11.51 o 
  -4   5   0     2581.49     2445.85    139.25 o 
  -3   5   0     2320.48     2420.13     27.20 o 
  -2   5   0     3959.00     4099.08     50.57 o 
  -1   5   0     3789.68     3696.68     68.64 o 
   0   5   0       90.43       54.55      2.55 o 
   1   5   0       92.16      104.47      3.94 o 
   2   5   0     1280.42     1169.01     20.81 o 
   3   5   0      413.74      397.16      8.44 o 
   4   5   0      575.10      533.75     54.11 o 
   5   5   0      381.11      358.12     17.32 o 
   6   5   0        5.87       10.44      4.15 o 
   7   5   0      127.17      134.47     13.21 o 
 -10   6   0      441.65      446.80     12.38 o 
  -9   6   0      180.89      171.74      8.81 o 
  -8   6   0      663.85      620.46     15.79 o 
  -7   6   0      598.76      612.23     20.99 o 
  -6   6   0      138.11      149.50      4.98 o 
  -5   6   0      911.62      966.80     14.90 o 
  -4   6   0        9.84       32.99      2.21 o 
  -3   6   0     3127.42     3219.19     41.27 o 
  -2   6   0      635.14      647.91     12.38 o 
  -1   6   0      249.22      303.76      6.73 o 
   0   6   0     4198.03     4440.78     48.55 o 
   1   6   0     1374.45     1272.38     16.42 o 
   2   6   0      139.36      133.09      5.31 o 
   3   6   0        6.74        8.99      2.38 o 
   4   6   0       93.50      101.42     11.14 o 
   5   6   0      124.09       94.59     24.04 o 
   6   6   0       18.58       20.21      5.06 o 
 -10   7   0      163.22      164.84     10.54 o 
  -9   7   0       25.26       22.93      5.27 o 
  -8   7   0       82.68       82.86      7.37 o 
  -7   7   0       92.32      100.57      4.24 o 
  -6   7   0       37.29       48.63      3.50 o 
  -5   7   0     1852.21     1791.46     26.11 o 
  -4   7   0        0.83       11.14      1.81 o 
  -3   7   0      320.77      352.75     10.19 o 
  -2   7   0      963.02      988.70     13.40 o 
  -1   7   0      684.88      709.06     10.58 o 
   0   7   0      199.55      182.44      4.92 o 
   1   7   0      360.16      359.90     10.59 o 
   2   7   0      242.53      245.52      7.51 o 
   3   7   0      118.03      132.23      6.13 o 
   4   7   0       40.49       29.69      5.45 o 
 -10   8   0      130.76      179.26     11.04 o 
  -9   8   0      268.79      277.67     12.14 o 
  -8   8   0       93.66      107.32      8.21 o 
  -7   8   0      216.48      239.50      8.94 o 
  -6   8   0       24.75       18.73      3.05 o 
  -5   8   0      173.05      190.69      5.21 o 
  -4   8   0       32.32       32.84      5.10 o 
  -3   8   0      129.30      125.05      5.63 o 
  -2   8   0      932.57      988.67     13.92 o 
  -1   8   0      303.10      325.42      8.38 o 
   0   8   0     1006.37     1044.46     17.71 o 
   1   8   0      464.84      480.36     11.03 o 
   2   8   0      520.29      542.71     12.21 o 
   3   8   0       73.32       60.15      4.99 o 
   4   8   0      533.90      592.08     18.05 o 
 -10   9   0       70.45       70.87      8.25 o 
  -9   9   0        5.59       16.41      8.41 o 
  -8   9   0      201.79      120.52     10.85 o 
  -7   9   0       24.14       16.72      4.07 o 
  -6   9   0      276.15      243.34     10.26 o 
  -5   9   0      265.81      274.45      8.22 o 
  -4   9   0       72.25       55.19      4.39 o 
  -3   9   0       10.11        5.92      2.28 o 
  -2   9   0      574.71      578.67     11.93 o 
  -1   9   0        0.24        3.72      2.65 o 
   0   9   0       76.01       73.18      5.16 o 
   1   9   0      271.13      266.90      9.27 o 
   2   9   0      145.49      152.13     11.33 o 
   3   9   0        7.05        4.70      4.87 o 
   4   9   0       23.73       21.81      6.12 o 
 -10  10   0      120.07      107.40      9.75 o 
  -9  10   0        5.61       16.33      5.42 o 
  -8  10   0      386.77      404.43     20.49 o 
  -7  10   0       13.87       18.12      3.54 o 
  -6  10   0       28.21       33.13      4.11 o 
  -5  10   0      895.72      876.79     16.62 o 
  -4  10   0      142.81      109.31      7.47 o 
  -3  10   0        0.75       -0.02      3.37 o 
  -2  10   0      119.75      104.28     13.85 o 
  -1  10   0      363.40      379.92     13.17 o 
   0  10   0       68.34       76.49      7.10 o 
   1  10   0      145.36      128.08      6.96 o 
   2  10   0      171.21      167.00      7.97 o 
   3  10   0       51.05       55.13      7.58 o 
  -9  11   0       87.37      102.73     14.23 o 
  -8  11   0        0.32       -3.52      4.48 o 
  -7  11   0       80.14       60.01      9.16 o 
  -6  11   0      159.02      181.06     23.37 o 
  -5  11   0       43.59       30.60      5.28 o 
  -4  11   0       17.85       12.71      4.55 o 
  -3  11   0       77.30       75.22      7.49 o 
  -2  11   0       29.98       34.29     11.13 o 
  -1  11   0       51.83       44.15      6.29 o 
   0  11   0        0.25        2.18      3.93 o 
   1  11   0        1.80       -1.14      4.39 o 
  -8  12   0      180.01      214.63     10.98 o 
  -7  12   0      205.97      239.07     13.97 o 
  -6  12   0      372.12      394.10     14.65 o 
  -5  12   0       88.54       64.04      8.70 o 
  -4  12   0       10.58       11.55     11.78 o 
  -3  12   0       20.39        8.24      5.66 o 
  -2  12   0        4.78       -0.18      5.85 o 
  -1  12   0      660.83      653.79     19.60 o 
   0  12   0        0.35        3.98      4.48 o 
  -7  13   0       13.92        7.93      5.30 o 
  -6  13   0        0.28        0.00      3.58 o 
  -5  13   0      318.28      352.27     14.69 o 
  -4  13   0       46.60       41.11      9.19 o 
  -3  13   0      224.79      244.37     12.63 o 
  -2  13   0      128.88      120.37     10.13 o 
   5 -14   1       13.04       11.52      5.78 o 
   1 -13   1       16.00       10.62      5.14 o 
   2 -13   1       75.16       83.58     14.48 o 
   3 -13   1      167.65      132.49     17.97 o 
   4 -13   1       58.75       60.06     17.96 o 
   5 -13   1       86.84       89.40      8.94 o 
   6 -13   1       87.44       74.67     20.29 o 
   7 -13   1      194.29      231.17     12.34 o 
   0 -12   1        3.23        4.19      4.32 o 
   1 -12   1        1.26        1.16      3.91 o 
   2 -12   1       20.23       16.77      5.11 o 
   3 -12   1      103.62      115.35      8.99 o 
   4 -12   1      279.17      312.79     15.04 o 
   5 -12   1      118.06      117.81     14.61 o 
   6 -12   1      122.42      114.21     14.23 o 
   7 -12   1        7.63        1.45      4.50 o 
   8 -12   1      121.77       78.33     22.00 o 
  -2 -11   1      119.87      112.95      7.48 o 
  -1 -11   1        8.68        2.40      3.46 o 
   0 -11   1        0.96        2.69      5.57 o 
   1 -11   1      369.21      346.78     13.10 o 
   2 -11   1        9.72        8.98      4.11 o 
   3 -11   1      287.31      297.29     12.02 o 
   4 -11   1       60.19       70.98      7.00 o 
   5 -11   1        0.46       -0.85      1.94 o 
   6 -11   1       99.27      132.83     22.38 o 
   7 -11   1       82.33       77.54     10.16 o 
   8 -11   1      710.40      737.09     20.51 o 
   9 -11   1        0.60        2.90      5.18 o 
  -3 -10   1       54.38       59.86      7.87 o 
  -2 -10   1      722.53      781.25     16.72 o 
  -1 -10   1        8.89        5.20      3.30 o 
   0 -10   1      121.81      148.46      6.95 o 
   1 -10   1      390.58      389.20     10.38 o 
   2 -10   1        3.35       -2.30      2.91 o 
   3 -10   1      454.84      481.69     14.49 o 
   4 -10   1      149.20      136.37      8.03 o 
   5 -10   1       24.68       14.06      3.23 o 
   6 -10   1     1117.65     1135.62     23.97 o 
   7 -10   1        0.41        3.94      2.76 o 
   8 -10   1      385.40      361.02     13.53 o 
   9 -10   1        2.22        7.26      4.85 o 
  10 -10   1      114.97      104.02      9.68 o 
  -4  -9   1      615.96      645.70     23.98 o 
  -3  -9   1      218.06      209.97     21.99 o 
  -2  -9   1      282.98      279.69      9.06 o 
  -1  -9   1        3.36        4.76      2.86 o 
   0  -9   1     1648.09     1708.91     26.39 o 
   1  -9   1     1537.96     1539.58     23.88 o 
   2  -9   1      181.10      168.79      6.51 o 
   3  -9   1      495.14      487.21      8.89 o 
   4  -9   1      971.88      928.33     15.57 o 
   5  -9   1      452.61      488.58     11.37 o 
   6  -9   1      365.60      387.40     11.71 o 
   7  -9   1        1.64        8.65      2.73 o 
   8  -9   1      320.52      360.94     13.16 o 
   9  -9   1       52.84       69.33     12.28 o 
  10  -9   1      304.54      336.90     14.40 o 
  -5  -8   1        0.19       -2.81      3.90 o 
  -4  -8   1       36.27       22.26     10.95 o 
  -3  -8   1        0.18       -0.97      2.58 o 
  -2  -8   1        2.09        0.08      2.34 o 
  -1  -8   1        5.81        7.89      2.78 o 
   0  -8   1       19.33       15.85      2.92 o 
   1  -8   1      144.51      185.60      6.41 o 
   2  -8   1       10.75       15.23      2.21 o 
   3  -8   1     3253.79     3242.54     44.79 o 
   4  -8   1      117.60      143.28      5.19 o 
   5  -8   1      241.84      265.38      7.56 o 
   6  -8   1      131.02      127.52      5.17 o 
   7  -8   1       88.07       93.64      6.95 o 
   8  -8   1       33.39       25.06      5.23 o 
   9  -8   1        7.09       11.86      4.62 o 
  10  -8   1       40.26       56.66      7.66 o 
  -6  -7   1        0.33       -2.81      4.57 o 
  -5  -7   1       19.54       32.27      6.12 o 
  -3  -7   1      274.93      284.19      9.61 o 
  -2  -7   1      601.92      601.03     12.26 o 
  -1  -7   1      259.80      276.41      8.85 o 
   0  -7   1     1251.08     1313.58     20.08 o 
   1  -7   1     2813.69     2800.13     43.34 o 
   2  -7   1       12.25       24.23      3.14 o 
   3  -7   1     3350.98     3458.57     38.58 o 
   4  -7   1      121.71      130.03      5.55 o 
   5  -7   1      531.73      510.50     10.43 o 
   6  -7   1     1027.92     1067.83     15.88 o 
   7  -7   1      668.48      685.89     16.17 o 
   8  -7   1      871.41      885.88     20.15 o 
   9  -7   1       37.70       37.70      5.32 o 
  10  -7   1      464.06      491.20     23.70 o 
  -6  -6   1      381.56      389.58     14.89 o 
  -5  -6   1      439.75      424.72     42.33 o 
  -4  -6   1       43.20       40.51      5.42 o 
  -3  -6   1      240.78      246.37      8.70 o 
  -2  -6   1      439.02      430.49      9.43 o 
  -1  -6   1     1066.25      960.41     12.93 o 
   0  -6   1     4250.66     4507.75     48.95 o 
   1  -6   1      135.94      128.38      3.76 o 
   2  -6   1     2427.40     2462.77     30.63 o 
   3  -6   1       65.65       46.40      2.79 o 
   4  -6   1      146.38      160.29      4.53 o 
   5  -6   1     2448.82     2429.79     28.35 o 
   6  -6   1      295.66      309.96      7.21 o 
   7  -6   1       71.07       70.26      4.72 o 
   8  -6   1      118.71      113.28      9.74 o 
   9  -6   1      920.31      911.41     19.24 o 
  10  -6   1     1018.09     1041.01     26.42 o 
  -7  -5   1       74.70       75.40     11.28 o 
  -6  -5   1      317.93      333.97     12.88 o 
  -5  -5   1       22.61       22.45      4.54 o 
  -4  -5   1      710.16      757.29     18.24 o 
  -3  -5   1      227.03      229.96      5.38 o 
  -2  -5   1       41.75       50.76      2.73 o 
  -1  -5   1      484.38      425.06      6.77 o 
   0  -5   1       61.89       70.39      2.62 o 
   1  -5   1      505.62      506.77     10.94 o 
   2  -5   1      585.14      667.12     10.23 o 
   3  -5   1      347.22      343.61      7.91 o 
   4  -5   1     1994.15     2115.59     28.59 o 
   5  -5   1       10.88       10.22      2.71 o 
   6  -5   1      238.03      234.79      5.32 o 
   7  -5   1       12.57        6.65      2.48 o 
   8  -5   1       46.60       42.33      6.93 o 
   9  -5   1       27.06       19.59      3.67 o 
  10  -5   1       44.75       39.35      5.05 o 
  -7  -4   1      984.71      981.72     33.79 o 
  -6  -4   1       78.68       92.30      7.62 o 
  -5  -4   1     1462.81     1478.75     23.61 o 
  -4  -4   1       85.67       91.54      3.64 o 
  -3  -4   1       13.09        9.21      1.48 o 
  -2  -4   1     5454.59     5580.20     69.21 o 
  -1  -4   1       44.49       35.96      3.60 o 
   0  -4   1      106.10       72.60      2.39 o 
   1  -4   1     2458.19     2156.98     28.78 o 
   2  -4   1     1051.75      778.25     19.62 o 
   3  -4   1     1917.44     1850.78     21.12 o 
   4  -4   1      424.66      422.91      8.18 o 
   5  -4   1      350.91      333.38      6.33 o 
   6  -4   1      308.92      291.73      7.57 o 
   7  -4   1      391.44      400.25     12.17 o 
   8  -4   1      570.97      544.48     12.43 o 
   9  -4   1       70.38       64.73      5.38 o 
  10  -4   1        3.26        0.82      3.26 o 
  -8  -3   1       10.34        6.67      4.20 o 
  -7  -3   1        0.24        0.83      2.03 o 
  -6  -3   1      470.06      436.61     40.10 o 
  -5  -3   1     2200.60     2179.31     31.60 o 
  -4  -3   1       47.15       39.55      2.37 o 
  -3  -3   1     3059.90     3085.52     34.41 o 
  -2  -3   1      739.25      817.70     10.57 o 
  -1  -3   1      567.29      632.95      9.38 o 
   0  -3   1     1232.07     1198.65     13.60 o 
   1  -3   1       53.59       88.54      2.67 o 
   2  -3   1       46.39      120.41      2.72 o 
   3  -3   1      122.93       82.18      2.73 o 
   4  -3   1      377.23      349.24      5.68 o 
   5  -3   1     1039.60      977.79     15.61 o 
   6  -3   1      386.10      379.47      8.79 o 
   7  -3   1       53.05       56.80      4.31 o 
   8  -3   1      111.18       96.57      5.90 o 
   9  -3   1      118.61      101.73      6.50 o 
  10  -3   1      176.56      167.29      8.09 o 
  -8  -2   1        2.74        3.49      3.27 o 
  -7  -2   1      264.41      270.52     10.43 o 
  -6  -2   1     1436.90     1393.38     27.42 o 
  -5  -2   1       91.31       94.23      5.14 o 
  -4  -2   1     6246.98     6270.70     67.12 o 
  -3  -2   1        9.56       32.67      1.85 o 
  -2  -2   1     2220.43     2423.07     26.58 o 
  -1  -2   1      924.85     1078.00     12.31 o 
   0  -2   1       68.13       26.61      2.30 o 
   1  -2   1     7302.61     7557.77     91.10 o 
   2  -2   1     1456.31     1261.02     16.16 o 
   3  -2   1     1213.82     1486.80     20.08 o 
   4  -2   1     1300.87     1263.60     18.30 o 
   5  -2   1     3684.59     3687.51     48.06 o 
   6  -2   1     1258.03     1277.04     20.26 o 
   7  -2   1       64.09       62.01      4.49 o 
   8  -2   1      292.48      277.73     11.32 o 
   9  -2   1       17.18       14.62      3.53 o 
  -9  -1   1      105.74      129.43      7.75 o 
  -8  -1   1        0.16        3.27      2.74 o 
  -7  -1   1     1494.44     1466.00     29.43 o 
  -6  -1   1       24.63       24.22      5.06 o 
  -5  -1   1       37.26       32.96      3.02 o 
  -4  -1   1     3770.94     4098.13     52.48 o 
  -3  -1   1      205.38      310.64      6.33 o 
  -2  -1   1    36221.71    36359.07    378.29 o 
  -1  -1   1     1465.95     1886.09     20.16 o 
   1  -1   1       24.87        4.88      1.03 o 
   2  -1   1      282.08      376.11      5.04 o 
   3  -1   1      510.62      490.76      8.34 o 
   4  -1   1     2789.46     2716.49     35.79 o 
   5  -1   1      109.41       81.53      4.08 o 
   6  -1   1      930.94      906.76     15.92 o 
   7  -1   1        3.96        8.51      3.38 o 
   8  -1   1      535.80      480.98     13.23 o 
   9  -1   1      389.23      379.02     11.55 o 
  -9   0   1       65.37       60.25      5.66 o 
  -8   0   1     1209.02     1223.31     21.81 o 
  -7   0   1       39.31       31.07      5.35 o 
  -6   0   1      174.45      159.98      7.11 o 
  -5   0   1        3.48        7.53      2.50 o 
  -4   0   1     1335.81     1416.07     20.30 o 
  -3   0   1      684.69      858.70     12.77 o 
  -2   0   1       91.47       66.73      2.36 o 
  -1   0   1     2171.88     1911.15     23.02 o 
   1   0   1     7942.40     8865.37     93.68 o 
   2   0   1     1354.19     1511.20     16.85 o 
   3   0   1      192.25      171.72      5.27 o 
   4   0   1       52.22       58.25      3.34 o 
   5   0   1      117.74      116.52      4.76 o 
   6   0   1       85.36      100.96      4.96 o 
   7   0   1      296.59      247.34      8.68 o 
   8   0   1       10.43       12.53      3.25 o 
   9   0   1        6.62        6.84      3.39 o 
  -9   1   1      632.87      694.68     19.17 o 
  -8   1   1       89.25       86.57      5.72 o 
  -7   1   1       74.19       69.78      8.58 o 
  -6   1   1      375.24      358.82     10.51 o 
  -5   1   1     2618.91     2802.70     45.78 o 
  -4   1   1      793.92      872.94     13.54 o 
  -3   1   1      431.66      382.56      6.86 o 
  -2   1   1      738.84      792.55      9.50 o 
  -1   1   1     4129.72     4533.38     83.16 o 
   0   1   1     1668.32     1363.58     16.89 o 
   1   1   1     1532.51     1257.88     28.78 o 
   2   1   1      279.09      245.54      4.50 o 
   3   1   1     5553.62     6122.44     64.82 o 
   4   1   1      897.52      891.79     14.53 o 
   5   1   1      988.03     1016.32     16.96 o 
   6   1   1        1.56        3.83      2.62 o 
   7   1   1      183.87      210.76      7.64 o 
   8   1   1      298.24      306.81      9.82 o 
 -10   2   1       70.22       56.18      5.60 o 
  -9   2   1      288.89      268.34      9.20 o 
  -8   2   1       10.71       10.73      2.94 o 
  -7   2   1      467.61      460.13     12.80 o 
  -6   2   1       41.41       41.08      4.09 o 
  -5   2   1      163.74      115.91     12.39 o 
  -4   2   1       95.46       92.57      4.21 o 
  -3   2   1      381.83      350.25      5.20 o 
  -2   2   1    13868.92    14655.39    232.02 o 
  -1   2   1     1871.08     1869.97     23.72 o 
   0   2   1      180.93      219.92      4.03 o 
   1   2   1     1883.65     2216.34     40.09 o 
   2   2   1     3242.90     3276.64     41.30 o 
   3   2   1     1949.13     1857.67     21.74 o 
   4   2   1        7.60       18.55      3.69 o 
   5   2   1        0.72       -0.35      1.76 o 
   6   2   1        0.21        2.25      2.20 o 
   7   2   1      181.33      180.06      7.44 o 
   8   2   1      153.30      144.91      7.23 o 
 -10   3   1       20.59       16.99      4.86 o 
  -9   3   1       15.08       14.45      4.06 o 
  -8   3   1      100.64       92.78      5.45 o 
  -7   3   1      903.84      868.34     19.11 o 
  -6   3   1     1092.60     1097.43     21.52 o 
  -5   3   1       45.51       46.17      2.24 o 
  -4   3   1      121.85      105.25      2.91 o 
  -3   3   1       70.78       61.55      2.18 o 
  -2   3   1    14317.46    15633.58    161.73 o 
  -1   3   1     2047.98     2003.73     34.40 o 
   0   3   1      553.55      510.21      9.03 o 
   1   3   1      321.67      473.45      7.84 o 
   2   3   1      232.45      260.50      5.87 o 
   3   3   1     1063.03     1000.61     13.34 o 
   4   3   1      576.56      539.96      8.88 o 
   5   3   1      741.39      696.14     13.75 o 
   6   3   1      434.02      436.25     11.01 o 
   7   3   1       68.19       89.47      6.20 o 
   8   3   1      219.44      198.74     10.79 o 
 -10   4   1       97.24      112.42      8.61 o 
  -9   4   1       49.42       47.31      5.78 o 
  -8   4   1      548.22      531.88     18.12 o 
  -7   4   1     3003.21     2976.99     50.05 o 
  -6   4   1      717.86      731.59     13.01 o 
  -5   4   1     1110.33     1096.62     15.88 o 
  -4   4   1     2718.35     2814.99     31.29 o 
  -3   4   1     2920.63     2907.51     40.59 o 
  -2   4   1      707.71      598.39      9.17 o 
  -1   4   1       81.72      117.46      3.14 o 
   0   4   1     1570.06     1541.24     18.07 o 
   1   4   1       97.12      100.53      6.71 o 
   2   4   1     2012.81     2019.35     36.28 o 
   3   4   1      225.20      214.26      6.97 o 
   4   4   1      106.68      126.76      5.40 o 
   5   4   1     1981.24     1968.29     29.91 o 
   6   4   1        0.54        3.04      3.33 o 
   7   4   1       28.27       15.02      4.94 o 
 -10   5   1        0.21        5.74      3.56 o 
  -9   5   1      386.86      410.20     14.00 o 
  -8   5   1      119.82      113.29      8.82 o 
  -7   5   1      168.32      170.14      9.65 o 
  -6   5   1       16.90       13.37      2.16 o 
  -5   5   1        2.29        2.44      1.34 o 
  -4   5   1      725.31      809.02     10.98 o 
  -3   5   1       17.97       24.04      1.73 o 
  -2   5   1      393.88      517.57      8.56 o 
  -1   5   1     2121.83     2063.36     25.40 o 
   0   5   1      132.00      140.16      3.85 o 
   1   5   1      259.34      251.06      5.33 o 
   2   5   1      439.26      443.03      9.60 o 
   3   5   1       60.79       56.24      3.58 o 
   5   5   1        0.94       -0.38      3.44 o 
   6   5   1        0.41       -0.50      3.57 o 
 -10   6   1        1.36        5.76      4.46 o 
  -9   6   1      379.55      372.63     27.20 o 
  -8   6   1       27.82       37.36      5.91 o 
  -7   6   1     2641.16     2581.43     52.60 o 
  -6   6   1     1364.53     1337.71     18.47 o 
  -5   6   1      104.70       93.92      3.53 o 
  -4   6   1     2874.41     3117.92     34.94 o 
  -3   6   1      294.32      286.98      9.01 o 
  -2   6   1     1081.55     1074.56     20.72 o 
  -1   6   1      319.10      323.84      7.94 o 
   0   6   1      843.61      832.88     11.77 o 
   1   6   1      781.14      800.12     11.72 o 
   2   6   1      219.25      184.67      5.07 o 
   3   6   1     1324.89     1246.53     24.31 o 
   4   6   1      309.19      204.40     13.62 o 
   5   6   1      162.90      148.92     13.34 o 
   6   6   1       62.97       52.21      7.09 o 
 -10   7   1       67.36       77.66      8.32 o 
  -9   7   1      372.63      362.72     19.50 o 
  -8   7   1        0.95        3.59      3.01 o 
  -7   7   1        0.03        0.02      2.26 o 
  -6   7   1       45.66       52.48      4.91 o 
  -5   7   1     1041.71     1041.62     14.23 o 
  -4   7   1      174.24      200.50      4.90 o 
  -3   7   1      560.29      550.56     14.94 o 
  -2   7   1      106.94      130.06      4.38 o 
  -1   7   1      180.14      166.25      4.87 o 
   0   7   1     2884.03     2773.10     32.29 o 
   1   7   1      162.55      157.10      6.32 o 
   2   7   1     1188.80     1183.95     19.77 o 
   3   7   1      251.25      264.74      9.66 o 
   4   7   1       52.91       36.33      8.06 o 
   5   7   1      147.13      149.42     10.50 o 
 -10   8   1       45.35       45.74      7.20 o 
  -9   8   1       41.51       30.96      8.26 o 
  -8   8   1      195.48      200.17     10.11 o 
  -7   8   1       10.49       10.57      2.78 o 
  -6   8   1       95.61       88.13      5.08 o 
  -5   8   1      124.64      116.67      5.54 o 
  -3   8   1      221.59      199.28      5.42 o 
  -2   8   1      425.62      397.95      7.79 o 
  -1   8   1      552.24      564.95     15.12 o 
   0   8   1      765.97      717.04     13.81 o 
   1   8   1       82.65       86.47      5.24 o 
   2   8   1        9.80       16.68      3.12 o 
   3   8   1       12.49       11.96      4.78 o 
   4   8   1        2.91        4.37      3.63 o 
 -10   9   1      101.05       93.65     31.12 o 
  -9   9   1       10.83       -0.19      4.06 o 
  -8   9   1       86.26       77.57      7.67 o 
  -7   9   1      125.50      129.14      6.37 o 
  -6   9   1      141.56      129.31      6.30 o 
  -5   9   1      286.38      320.99      9.07 o 
  -4   9   1        1.13        2.21      2.72 o 
  -3   9   1      895.32      887.13     16.29 o 
  -2   9   1      633.58      641.07     21.48 o 
  -1   9   1     1236.13     1223.49     20.31 o 
   0   9   1        7.32        7.86      3.03 o 
   1   9   1       88.10       78.71      5.55 o 
   2   9   1      674.59      650.22     14.51 o 
   3   9   1      213.95      192.34     10.81 o 
 -10  10   1        0.02       -4.83      3.31 o 
  -9  10   1       11.11        6.72      7.18 o 
  -8  10   1        3.23        1.69      4.61 o 
  -7  10   1       50.20       41.25      5.31 o 
  -6  10   1        3.42        6.35      3.19 o 
  -5  10   1       96.86       77.23     11.43 o 
  -4  10   1       16.51        8.05      3.91 o 
  -3  10   1      181.95      187.98      9.46 o 
  -2  10   1       18.41        9.10      3.96 o 
  -1  10   1      347.55      310.79     12.09 o 
   0  10   1      293.50      292.92     12.61 o 
   1  10   1       11.04        6.74      3.94 o 
   2  10   1      249.35      241.66      9.33 o 
  -9  11   1       57.89       50.16     11.45 o 
  -8  11   1      535.61      583.36     14.47 o 
  -7  11   1       18.59        6.47      4.06 o 
  -6  11   1       20.99       22.53      4.90 o 
  -5  11   1      148.25      137.81      8.88 o 
  -4  11   1      112.01      110.52     10.27 o 
  -3  11   1      546.80      541.91     16.71 o 
  -2  11   1      244.37      231.99     11.16 o 
  -1  11   1        5.75        6.30      4.28 o 
   0  11   1      183.72      226.52     11.28 o 
   1  11   1       11.05       11.11      4.53 o 
  -8  12   1       57.98       60.00      7.24 o 
  -7  12   1      530.21      560.80     17.86 o 
  -6  12   1      333.15      403.10     15.04 o 
  -5  12   1       41.30       49.99      7.10 o 
  -4  12   1        4.24        4.98      4.26 o 
  -3  12   1      162.75      170.86     10.40 o 
  -2  12   1       84.38       80.40      8.25 o 
  -1  12   1       98.37       97.69      8.98 o 
  -7  13   1      302.64      306.90     14.05 o 
  -6  13   1       21.18       10.24      5.19 o 
  -5  13   1       50.43       31.03      6.35 o 
  -4  13   1       52.40       57.10      7.63 o 
  -3  13   1       23.09        3.48      5.07 o 
   3 -14   2      132.52      138.47     12.52 o 
   4 -14   2      108.71      110.32     10.10 o 
   5 -14   2      472.29      516.94     26.01 o 
   6 -14   2        2.69        1.00      4.54 o 
   1 -13   2      302.45      309.79     13.80 o 
   2 -13   2      318.62      326.22     13.91 o 
   3 -13   2      723.36      712.43     20.73 o 
   4 -13   2      101.48       85.74     10.32 o 
   5 -13   2      130.92      142.77     11.55 o 
   6 -13   2       79.46       70.87      7.92 o 
   7 -13   2      378.20      426.21     29.69 o 
   8 -13   2      495.70      573.27     18.47 o 
  -1 -12   2       28.06       28.24      5.78 o 
   0 -12   2       14.40       20.65      5.17 o 
   1 -12   2      549.88      557.08     20.78 o 
   2 -12   2      113.42      105.08      8.68 o 
   3 -12   2       55.44       48.21      6.66 o 
   4 -12   2      144.29      177.50     10.11 o 
   5 -12   2      100.08       91.37      8.07 o 
   6 -12   2       28.77       24.33      5.45 o 
   7 -12   2       47.25       41.76      8.28 o 
   8 -12   2       16.99       11.16      8.31 o 
   9 -12   2      197.13      194.02     11.97 o 
  -2 -11   2        5.02        6.59      3.88 o 
  -1 -11   2      330.48      312.60     10.35 o 
   0 -11   2      434.81      436.97     11.81 o 
   1 -11   2      523.71      543.22     12.93 o 
   2 -11   2       99.60      106.23     15.99 o 
   3 -11   2        0.15        0.26      5.90 o 
   4 -11   2      476.09      492.86     15.29 o 
   5 -11   2       15.29       14.02      3.60 o 
   6 -11   2      449.66      465.95     14.77 o 
   7 -11   2        9.25        8.72      3.49 o 
   8 -11   2       18.66       13.73      6.09 o 
   9 -11   2      412.72      447.35     16.22 o 
  -3 -10   2       39.57       36.10      6.74 o 
  -2 -10   2      548.01      580.37     13.86 o 
  -1 -10   2      509.05      510.32     12.54 o 
   0 -10   2        7.80       21.25      3.80 o 
   1 -10   2      108.55      100.43      5.96 o 
   2 -10   2      650.49      626.23     13.09 o 
   3 -10   2       42.38       39.47      4.14 o 
   4 -10   2      334.30      357.74      9.33 o 
   5 -10   2      101.94       92.90      5.46 o 
   6 -10   2      324.15      348.38      9.65 o 
   7 -10   2        1.23        8.60      3.37 o 
   8 -10   2      290.68      296.24     12.15 o 
   9 -10   2        3.69        5.72      4.57 o 
  -4  -9   2       60.37       67.92     12.21 o 
  -3  -9   2      373.56      370.97     13.89 o 
  -2  -9   2       62.69       60.85      5.12 o 
  -1  -9   2      212.54      232.26     17.91 o 
   0  -9   2       46.32       59.92      5.32 o 
   1  -9   2        7.20        5.11      2.63 o 
   2  -9   2      882.65      855.29     15.26 o 
   3  -9   2       55.79       61.37      4.25 o 
   4  -9   2      120.15      130.40      7.15 o 
   5  -9   2      422.03      442.62      8.56 o 
   6  -9   2       22.37       21.04      3.35 o 
   7  -9   2      201.51      209.14      7.38 o 
   8  -9   2        3.48        9.08      4.40 o 
   9  -9   2        2.42        2.27      5.24 o 
  10  -9   2       49.93       31.43      7.04 o 
  -5  -8   2      215.43      224.71     12.02 o 
  -4  -8   2      976.72      934.95     33.82 o 
  -3  -8   2      100.85       88.40      5.70 o 
  -2  -8   2       17.40       25.73      3.46 o 
  -1  -8   2     2157.34     2149.72     31.20 o 
   0  -8   2       19.84       20.73      3.02 o 
   1  -8   2     1562.34     1480.28     36.02 o 
   2  -8   2       38.50       22.17      2.41 o 
   3  -8   2       76.26       62.48      3.34 o 
   4  -8   2     1572.13     1604.81     36.94 o 
   5  -8   2      187.45      200.51      5.48 o 
   6  -8   2     4024.29     4020.15     45.66 o 
   7  -8   2       36.58       44.35      3.75 o 
   8  -8   2      487.07      519.60     14.67 o 
   9  -8   2      141.27      151.16      8.71 o 
  10  -8   2      206.83      191.39     15.99 o 
  -6  -7   2       60.86       71.81      8.40 o 
  -5  -7   2       19.70       22.15      7.10 o 
  -4  -7   2       27.13       30.26      5.30 o 
  -3  -7   2      524.69      468.43     13.02 o 
  -2  -7   2      869.00      914.70     16.10 o 
  -1  -7   2       22.63       23.45      2.94 o 
   0  -7   2      941.69      873.97     14.76 o 
   1  -7   2       76.29       93.45      3.50 o 
   2  -7   2      727.03      745.87     13.22 o 
   3  -7   2     1325.12     1324.67     26.01 o 
   4  -7   2       18.96       25.66      2.32 o 
   5  -7   2      151.84      148.13      4.54 o 
   6  -7   2      220.52      198.02      5.40 o 
   7  -7   2     1309.58     1262.10     24.94 o 
   8  -7   2     1703.24     1688.88     27.02 o 
   9  -7   2       34.86       43.94      4.86 o 
  10  -7   2       28.70       23.94      4.57 o 
  -6  -6   2      491.24      526.45     17.12 o 
  -5  -6   2       12.54       18.22      4.72 o 
  -4  -6   2       85.68       92.55      7.24 o 
  -3  -6   2      284.21      251.54      7.23 o 
  -2  -6   2      842.11      788.58     13.83 o 
  -1  -6   2      176.96      203.34      5.99 o 
   0  -6   2       98.30      100.14      4.36 o 
   1  -6   2        6.53       23.41      1.84 o 
   2  -6   2      906.37      864.16     11.44 o 
   3  -6   2     1353.93     1472.75     20.64 o 
   4  -6   2      140.40      168.42      5.66 o 
   5  -6   2       22.20       22.56      2.12 o 
   6  -6   2      433.09      407.17     12.03 o 
   7  -6   2       85.20       82.45      5.05 o 
   8  -6   2      221.00      238.76      8.11 o 
   9  -6   2      106.74      133.99      6.98 o 
  10  -6   2      336.18      361.15     11.38 o 
  -7  -5   2      336.17      326.52     13.66 o 
  -6  -5   2      539.57      488.38     27.00 o 
  -5  -5   2       69.48       83.50     18.62 o 
  -4  -5   2      567.49      577.33     11.47 o 
  -3  -5   2      200.39      187.76      5.22 o 
  -2  -5   2        0.92        1.79      1.93 o 
  -1  -5   2      942.64      910.98     11.82 o 
   0  -5   2       21.82       35.03      2.56 o 
   1  -5   2     3732.88     3840.26     49.48 o 
   2  -5   2      282.41      270.16     32.33 o 
   3  -5   2     1492.62     1517.80     18.00 o 
   4  -5   2     1878.48     1928.86     22.57 o 
   5  -5   2      321.92      323.81      6.87 o 
   6  -5   2      778.29      764.24     14.32 o 
   7  -5   2       70.67       66.59      4.58 o 
   8  -5   2      400.90      412.90     10.65 o 
   9  -5   2      539.80      541.20     13.20 o 
  10  -5   2      125.97      120.87      7.61 o 
  -8  -4   2       59.14       72.42      8.11 o 
  -7  -4   2      117.35      123.39     16.05 o 
  -6  -4   2      277.05      260.91     10.86 o 
  -5  -4   2       43.02       48.83      4.14 o 
  -4  -4   2      106.06      103.28      3.73 o 
  -3  -4   2        7.25        9.30      1.45 o 
  -2  -4   2      102.40      141.40      3.54 o 
  -1  -4   2     1524.39     1548.96     20.60 o 
   0  -4   2      523.71      650.83     10.16 o 
   1  -4   2      384.26      463.32      7.79 o 
   2  -4   2      818.85      783.14     11.72 o 
   3  -4   2      495.87      500.01      7.25 o 
   4  -4   2      661.93      680.64     10.69 o 
   5  -4   2        1.98        0.58      1.19 o 
   6  -4   2      547.51      549.78     11.13 o 
   7  -4   2       11.13        8.54      2.49 o 
   8  -4   2       99.67       85.56      5.61 o 
   9  -4   2       42.77       49.31      4.91 o 
  10  -4   2        0.12        1.99      3.16 o 
  -8  -3   2      252.35      232.52     11.24 o 
  -7  -3   2      436.17      451.78     21.97 o 
  -6  -3   2     1823.55     1874.35     28.79 o 
  -5  -3   2     1472.31     1480.90     23.00 o 
  -4  -3   2     2697.53     2712.52     31.09 o 
  -3  -3   2      221.75      207.35      4.45 o 
  -2  -3   2     4169.18     4139.61     45.35 o 
  -1  -3   2     1026.69      924.73     11.05 o 
   0  -3   2      862.72      828.36     14.33 o 
   1  -3   2      648.73      519.79      6.69 o 
   2  -3   2      937.30      818.55     10.01 o 
   3  -3   2     1806.38     1738.55     99.18 o 
   4  -3   2      443.51      443.53      6.78 o 
   5  -3   2     2482.62     2615.59     29.77 o 
   6  -3   2      939.39      934.75     16.11 o 
   7  -3   2        3.99        8.83      2.57 o 
   8  -3   2      451.65      492.93     11.94 o 
   9  -3   2       78.33       71.56      5.82 o 
  10  -3   2      295.75      285.37     10.28 o 
  -9  -2   2       58.23       27.04     23.16 o 
  -8  -2   2        9.70       16.07      3.92 o 
  -7  -2   2       12.85       14.23      3.20 o 
  -6  -2   2       50.08       54.28      4.37 o 
  -5  -2   2      231.20      234.87      6.80 o 
  -4  -2   2     6536.89     6446.07     80.50 o 
  -3  -2   2     3015.14     3261.38     35.67 o 
  -2  -2   2     2208.16     2490.05     27.22 o 
  -1  -2   2        0.73       18.97      2.02 o 
   0  -2   2     4798.15     4630.63     57.57 o 
   1  -2   2      638.04      680.71     16.47 o 
   2  -2   2      685.97      500.56     20.36 o 
   3  -2   2      197.25      123.45      2.89 o 
   4  -2   2     1283.73     1270.74     15.40 o 
   5  -2   2      521.60      483.73      9.69 o 
   6  -2   2      845.11      833.39     14.92 o 
   7  -2   2      472.66      455.77     10.84 o 
   8  -2   2       87.51       74.88      5.55 o 
   9  -2   2       90.78       92.61      6.54 o 
  -9  -1   2      356.92      337.82     22.08 o 
  -8  -1   2       26.37       22.02      3.84 o 
  -7  -1   2      198.85      209.14      7.48 o 
  -6  -1   2       32.32       38.94      3.62 o 
  -5  -1   2      193.94      222.06      6.39 o 
  -4  -1   2     2261.72     2226.75     30.18 o 
  -3  -1   2       53.23       48.67      1.99 o 
  -2  -1   2    11690.06    11414.92    121.80 o 
  -1  -1   2       34.77      100.64      2.20 o 
   0  -1   2     1484.58     1282.45     13.79 o 
   1  -1   2     6546.04     6500.04     67.93 o 
   2  -1   2      474.70      533.31      7.34 o 
   3  -1   2       69.62       66.48      2.13 o 
   4  -1   2      908.00      716.84     12.00 o 
   5  -1   2      250.64      307.79      7.49 o 
   6  -1   2       23.01       34.51      3.44 o 
   7  -1   2       14.77       20.17      3.23 o 
   8  -1   2       25.54       14.05      3.19 o 
   9  -1   2      344.63      324.93     10.59 o 
  -9   0   2      421.05      415.87     14.39 o 
  -8   0   2      173.77      195.14      7.67 o 
  -7   0   2      849.48      794.07     15.34 o 
  -6   0   2        2.67        5.71      2.10 o 
  -5   0   2     1150.53     1091.01     17.23 o 
  -4   0   2      147.94      110.01      3.94 o 
  -3   0   2      792.76      805.01     12.05 o 
  -2   0   2     1533.74     1406.15     17.82 o 
  -1   0   2     1029.18     1337.44     16.53 o 
   0   0   2      317.76      541.44      6.27 o 
   1   0   2      180.14      278.30      4.56 o 
   2   0   2      307.94      374.82      5.42 o 
   3   0   2    16651.11    17821.73    185.60 o 
   4   0   2      138.92      132.34      4.53 o 
   5   0   2      130.53      129.93      5.04 o 
   6   0   2      974.49      998.68     17.51 o 
   7   0   2       60.41       57.63      4.75 o 
   8   0   2      804.12      734.39     15.94 o 
   9   0   2       26.58       16.40      3.89 o 
 -10   1   2       69.26       62.92     12.46 o 
  -9   1   2      265.20      266.42     11.31 o 
  -8   1   2       64.54       62.71      4.95 o 
  -7   1   2        0.14        2.32      2.18 o 
  -6   1   2        1.79        3.79      1.98 o 
  -5   1   2       49.97       40.03      3.71 o 
  -4   1   2      113.87      100.85      3.67 o 
  -3   1   2       88.35       53.03      2.09 o 
  -2   1   2       76.66      101.17      2.22 o 
  -1   1   2     2238.66     2099.07     32.54 o 
   0   1   2     2721.89     2489.16     31.96 o 
   1   1   2     1526.75     1334.80     15.19 o 
   2   1   2     1741.52     1881.10     54.42 o 
   3   1   2      643.63      640.08      8.98 o 
   4   1   2      283.34      296.26      5.56 o 
   5   1   2       42.59       55.79      4.48 o 
   6   1   2       62.89       60.18      4.60 o 
   7   1   2      130.80      120.26      6.36 o 
   8   1   2       80.89       89.59      6.37 o 
 -10   2   2       45.46       31.31      6.40 o 
  -9   2   2      908.66      938.54     30.71 o 
  -8   2   2        0.16        4.45      2.59 o 
  -7   2   2      386.96      379.11      9.43 o 
  -6   2   2     1979.81     2005.77     28.75 o 
  -5   2   2      377.74      365.07      7.82 o 
  -4   2   2     1232.88     1192.98     28.30 o 
  -3   2   2     4706.64     4841.60     98.33 o 
  -2   2   2    31138.19    32314.31    435.78 o 
  -1   2   2     2771.64     2855.29     64.09 o 
   0   2   2      376.96      312.19      4.79 o 
   1   2   2     2233.49     2149.43     25.49 o 
   2   2   2      685.40      717.24     11.18 o 
   3   2   2      277.02      304.82      5.69 o 
   4   2   2      850.74      860.00     12.13 o 
   5   2   2      134.66      134.11      5.62 o 
   6   2   2      403.84      408.75     10.41 o 
   7   2   2      138.56      125.94      6.57 o 
   8   2   2        1.21        0.59      3.01 o 
 -10   3   2       99.34      104.06     11.45 o 
  -9   3   2       18.11       11.04      6.48 o 
  -8   3   2        0.62       -4.80      3.20 o 
  -7   3   2     1687.35     1644.67     30.37 o 
  -6   3   2      174.18      174.40      6.87 o 
  -5   3   2     1255.82     1295.00     16.01 o 
  -4   3   2       51.25       80.77      2.68 o 
  -3   3   2     3299.43     3751.33     52.53 o 
  -2   3   2     1324.78     1351.70     23.02 o 
  -1   3   2      142.95      111.89      5.71 o 
   0   3   2       31.12       66.84      2.45 o 
   1   3   2     1765.56     1980.80     22.70 o 
   2   3   2       21.78       19.93      1.75 o 
   3   3   2      645.44      635.50     11.40 o 
   4   3   2      197.16      207.84      5.25 o 
   5   3   2       37.96       31.66      3.50 o 
   6   3   2      215.02      202.47      7.68 o 
   7   3   2        5.65       15.86      5.79 o 
 -10   4   2      360.42      347.37     19.62 o 
  -9   4   2       92.15       91.15     12.94 o 
  -8   4   2      150.07      156.63      6.55 o 
  -7   4   2     1069.41     1136.97     19.06 o 
  -6   4   2      538.82      519.53      8.36 o 
  -5   4   2       19.84       12.81      1.71 o 
  -4   4   2      495.65      603.26      8.61 o 
  -3   4   2    16893.82    17518.43    236.95 o 
  -2   4   2      679.04      740.96     15.04 o 
  -1   4   2       53.64       74.49      2.77 o 
   0   4   2      248.15      284.93      5.92 o 
   1   4   2     1396.29     1472.74     17.98 o 
   2   4   2       27.50       21.18      1.98 o 
   3   4   2      429.67      403.28      7.56 o 
   4   4   2      147.76      140.05      7.14 o 
   5   4   2       31.80       34.01      4.59 o 
   6   4   2       99.85       91.35     15.36 o 
   7   4   2        9.04       14.31      5.55 o 
 -10   5   2       10.37       16.08      7.39 o 
  -9   5   2     1350.42     1398.28     23.85 o 
  -8   5   2       71.90       80.32      5.38 o 
  -7   5   2      138.40      138.52      5.80 o 
  -6   5   2      499.85      492.46      8.30 o 
  -5   5   2      575.47      637.29      9.50 o 
  -4   5   2     9397.30     9818.91    103.00 o 
  -3   5   2      206.07      151.17     15.65 o 
  -2   5   2       16.12        1.34      1.30 o 
  -1   5   2     1737.14     1760.83     20.76 o 
   0   5   2     1937.88     1923.12     25.91 o 
   1   5   2     2771.05     2726.12     35.83 o 
   2   5   2      513.13      554.14     11.95 o 
   3   5   2      164.37      166.96      5.05 o 
   4   5   2        4.62        7.30      3.36 o 
   5   5   2      829.82      592.81     23.34 o 
   6   5   2      473.35      497.41     16.31 o 
 -10   6   2       14.80        3.63     11.12 o 
  -9   6   2       77.86       76.90      7.71 o 
  -8   6   2       58.32       55.91      6.44 o 
  -7   6   2        5.75        5.19      2.52 o 
  -6   6   2       23.93       26.98      2.40 o 
  -5   6   2     1011.25     1051.99     14.07 o 
  -4   6   2        4.17        8.63      2.15 o 
  -3   6   2       28.47       36.66      3.08 o 
  -2   6   2      432.02      422.04      7.19 o 
  -1   6   2      128.76      120.61      4.08 o 
   0   6   2     1125.97     1067.86     14.44 o 
   1   6   2       27.13       35.92      2.96 o 
   2   6   2        6.38        9.79      1.97 o 
   3   6   2      198.92      184.82      8.92 o 
   4   6   2       27.75       34.35      5.49 o 
   5   6   2        8.45       -1.70      3.73 o 
 -10   7   2      115.66      115.29      9.57 o 
  -9   7   2      296.62      309.85     12.96 o 
  -8   7   2       35.02       34.45      5.35 o 
  -7   7   2      678.77      668.06     13.31 o 
  -6   7   2       33.09       36.18      3.59 o 
  -5   7   2      235.00      227.92      7.03 o 
  -4   7   2       40.82       37.68      3.49 o 
  -3   7   2       38.10       38.75      2.58 o 
  -2   7   2     2196.20     2043.65     34.06 o 
  -1   7   2      280.95      293.22      6.45 o 
   0   7   2      469.14      471.22      8.57 o 
   1   7   2      539.40      476.35     37.83 o 
   2   7   2      142.50      141.22      7.09 o 
   3   7   2      821.12      788.71     15.56 o 
   4   7   2      115.42      131.79     12.75 o 
   5   7   2       56.40       51.74     10.17 o 
 -10   8   2        1.04       10.16      5.35 o 
  -9   8   2      335.03      324.52     13.55 o 
  -8   8   2      324.75      324.03     12.71 o 
  -7   8   2       48.57       54.44      4.88 o 
  -6   8   2      475.12      470.40     11.02 o 
  -5   8   2      757.81      737.44     14.32 o 
  -4   8   2      284.96      255.09      9.92 o 
  -3   8   2      483.82      466.18     17.28 o 
  -2   8   2      591.66      584.71     12.15 o 
  -1   8   2      227.39      217.48      6.98 o 
   0   8   2       62.79       64.72      4.65 o 
   1   8   2      169.68      156.76      9.06 o 
   2   8   2      158.82      185.78      8.62 o 
   3   8   2       46.17       52.57     17.04 o 
   4   8   2      425.77      491.70     16.67 o 
 -10   9   2       18.17       13.36      7.81 o 
  -9   9   2      211.04      209.39     11.41 o 
  -8   9   2      274.41      270.09     12.11 o 
  -7   9   2       52.90       48.18      4.61 o 
  -6   9   2       11.03        8.70      2.98 o 
  -5   9   2      181.66      177.10      9.51 o 
  -4   9   2      277.74      346.52     19.22 o 
  -3   9   2      440.12      399.38     10.41 o 
  -2   9   2       66.05       66.31      8.39 o 
  -1   9   2        2.41        6.78      3.84 o 
   0   9   2        9.22        5.70      5.74 o 
   1   9   2       71.21       73.88      5.53 o 
   2   9   2        0.06        0.49      2.81 o 
   3   9   2       34.48       23.67      5.20 o 
  -9  10   2       41.56       31.90      6.40 o 
  -8  10   2       59.53       53.39     14.72 o 
  -7  10   2      432.66      435.84     11.73 o 
  -6  10   2       85.25       82.58      5.81 o 
  -5  10   2      458.82      445.45     14.72 o 
  -4  10   2       73.72       67.85      6.79 o 
  -3  10   2       26.82       15.59      4.23 o 
  -2  10   2     1324.19     1373.85     29.31 o 
  -1  10   2        7.21        1.58      3.47 o 
   0  10   2      127.48      118.09      8.39 o 
   1  10   2       48.36       41.83      5.94 o 
   2  10   2      245.19      292.69     12.62 o 
  -9  11   2       50.88       42.40      9.86 o 
  -8  11   2      170.57      220.93     14.05 o 
  -7  11   2       47.97       48.82      6.30 o 
  -6  11   2        6.64        8.61      4.39 o 
  -5  11   2       74.10       73.34      7.37 o 
  -4  11   2      275.61      277.45     13.67 o 
  -3  11   2      536.49      533.73     21.20 o 
  -2  11   2      177.66      177.78     10.26 o 
  -1  11   2       87.15       92.37      8.30 o 
   0  11   2       47.80       50.49     12.74 o 
   1  11   2        0.60       -0.53      5.49 o 
  -8  12   2       96.45       81.16     10.31 o 
  -7  12   2      124.01      117.92      9.53 o 
  -6  12   2       26.20        7.33      5.08 o 
  -5  12   2       19.72       18.94      6.96 o 
  -4  12   2      107.64       85.55      8.48 o 
  -3  12   2      332.02      333.91     14.02 o 
  -2  12   2      148.49      117.15      9.76 o 
  -1  12   2       17.45       13.06      4.96 o 
  -6  13   2       11.18        6.63      5.16 o 
  -5  13   2      371.42      424.73     25.36 o 
  -4  13   2       74.39       58.53      7.86 o 
   3 -14   3        8.98        5.50      4.97 o 
   4 -14   3       74.26       73.70      8.84 o 
   5 -14   3       56.87       55.15     11.85 o 
   0 -13   3       28.88       23.42      5.89 o 
   1 -13   3       87.90       94.10     23.11 o 
   2 -13   3        6.22       -2.30      6.23 o 
   3 -13   3        3.48       -4.45      4.02 o 
   4 -13   3      171.27      188.78     22.35 o 
   5 -13   3      308.03      316.25     13.43 o 
   6 -13   3        4.93        3.53      5.27 o 
   7 -13   3      182.63      183.66     15.84 o 
   8 -13   3       90.70       99.87      9.35 o 
  -1 -12   3      403.89      429.28     12.68 o 
   0 -12   3      260.87      280.93     11.41 o 
   1 -12   3       48.81       39.03      6.30 o 
   2 -12   3      391.70      401.07     14.50 o 
   3 -12   3      106.65      101.34     22.47 o 
   4 -12   3      562.26      550.19     18.42 o 
   5 -12   3       11.04       14.48      4.64 o 
   6 -12   3      108.70      116.62     14.10 o 
   7 -12   3      365.81      417.58     31.07 o 
   8 -12   3      175.01      164.48     15.23 o 
  -2 -11   3      130.06      126.73      7.51 o 
  -1 -11   3      117.84      102.48      6.89 o 
   0 -11   3      109.86      104.96      6.73 o 
   1 -11   3      681.56      670.15     14.54 o 
   2 -11   3       48.99       41.68      4.60 o 
   3 -11   3      191.77      183.29      7.40 o 
   4 -11   3      647.76      677.38     18.03 o 
   5 -11   3        2.41       -3.82      3.32 o 
   6 -11   3      397.56      399.12     16.14 o 
   7 -11   3      396.08      415.75     13.66 o 
   8 -11   3        5.14       16.14      5.01 o 
   9 -11   3       52.23       47.14      7.06 o 
  -3 -10   3      194.48      193.37     11.22 o 
  -2 -10   3       73.00       67.67      5.68 o 
  -1 -10   3        0.79        2.84      3.01 o 
   0 -10   3      640.71      610.34     13.41 o 
   1 -10   3      147.42      145.12      6.66 o 
   2 -10   3       75.89       87.31     13.81 o 
   3 -10   3     1081.56     1133.38     19.11 o 
   4 -10   3      312.52      298.90      8.58 o 
   5 -10   3       15.65       12.04      2.62 o 
   6 -10   3      682.17      705.67     12.12 o 
   7 -10   3       68.08       64.83      5.03 o 
   8 -10   3       35.19       40.90      6.02 o 
   9 -10   3      416.51      445.34     15.71 o 
  -4  -9   3      108.19      114.90     13.91 o 
  -3  -9   3      121.10      125.08      8.25 o 
  -2  -9   3        5.60        2.31      2.77 o 
  -1  -9   3     1110.16     1118.45     19.48 o 
   0  -9   3      117.54      112.95      5.95 o 
   1  -9   3       22.74       22.13      3.30 o 
   2  -9   3      296.39      301.35      8.24 o 
   3  -9   3        4.44       14.81      2.83 o 
   4  -9   3     2941.05     2892.62     39.08 o 
   5  -9   3      141.90      161.35     10.15 o 
   6  -9   3     1611.99     1695.15     32.72 o 
   7  -9   3      398.38      422.61     14.88 o 
   8  -9   3      510.84      526.71     22.63 o 
   9  -9   3      361.21      314.46     18.13 o 
  10  -9   3      125.63      134.86     14.26 o 
  -5  -8   3      142.52      124.60     19.77 o 
  -4  -8   3       80.72       69.06     15.81 o 
  -3  -8   3       23.27       30.77      6.79 o 
  -2  -8   3      246.30      260.42      8.12 o 
  -1  -8   3      488.85      495.77     11.04 o 
   0  -8   3       36.40       31.79      3.61 o 
   1  -8   3      150.51      121.88      5.39 o 
   2  -8   3      143.43      125.47      9.10 o 
   3  -8   3      131.63      141.02      4.51 o 
   4  -8   3       65.01       64.05      3.84 o 
   5  -8   3       48.37       53.34      5.99 o 
   6  -8   3     1554.22     1513.19     20.05 o 
   7  -8   3      415.32      449.88     10.79 o 
   8  -8   3      286.58      304.38     11.21 o 
   9  -8   3       27.86       25.95      4.39 o 
  10  -8   3       39.68       32.89      5.01 o 
  -6  -7   3      280.31      254.00     18.02 o 
  -5  -7   3       32.86       37.32      6.19 o 
  -4  -7   3      373.76      369.73     13.11 o 
  -3  -7   3      234.88      201.65      6.96 o 
  -2  -7   3        0.61       13.43      2.66 o 
  -1  -7   3      869.26      827.58     20.08 o 
   0  -7   3      679.71      652.08     11.98 o 
   1  -7   3     1485.53     1411.44     20.77 o 
   2  -7   3      564.78      565.79     10.83 o 
   3  -7   3       35.48       28.19      4.78 o 
   4  -7   3     3319.91     3311.61     37.41 o 
   5  -7   3      316.52      343.95      6.88 o 
   6  -7   3      132.25      133.33      4.61 o 
   7  -7   3      299.46      304.72     10.37 o 
   8  -7   3      423.66      438.27     11.20 o 
   9  -7   3      928.59      910.22     18.34 o 
  10  -7   3      270.51      280.73     10.24 o 
  -7  -6   3       24.37       22.98      6.03 o 
  -6  -6   3      130.51      165.48      9.99 o 
  -5  -6   3       93.16       97.54      7.96 o 
  -4  -6   3      186.33      184.02     10.06 o 
  -3  -6   3     1850.54     1848.17     26.95 o 
  -2  -6   3      103.96      110.12      9.55 o 
  -1  -6   3        0.78        1.20      1.53 o 
   0  -6   3      455.10      455.96      8.93 o 
   1  -6   3      651.39      606.75      9.16 o 
   2  -6   3     1110.37     1068.99     19.86 o 
   3  -6   3     1497.99     1528.64     18.49 o 
   4  -6   3     1164.45     1263.89     16.08 o 
   5  -6   3      210.59      212.56      6.88 o 
   6  -6   3       93.97      102.05      5.90 o 
   7  -6   3      430.65      427.01     10.29 o 
   8  -6   3      348.36      377.09     10.26 o 
   9  -6   3       67.32       76.09      5.79 o 
  10  -6   3       65.48       65.85      5.91 o 
  -7  -5   3        2.32        5.09      4.51 o 
  -6  -5   3     1093.97     1118.30     25.84 o 
  -5  -5   3      323.67      315.65     11.64 o 
  -4  -5   3       13.91       16.23      2.49 o 
  -3  -5   3     1798.80     1775.83     22.43 o 
  -2  -5   3       15.81       14.78      1.47 o 
  -1  -5   3     1150.70     1167.60     21.12 o 
   0  -5   3        1.88        1.18      1.33 o 
   1  -5   3        0.75        1.73      1.40 o 
   2  -5   3     4009.21     4047.42     50.41 o 
   3  -5   3      711.25      713.93      9.78 o 
   4  -5   3     2413.17     2461.48     28.13 o 
   5  -5   3      319.08      312.52     15.96 o 
   6  -5   3       11.44       12.98      2.50 o 
   7  -5   3      342.62      342.36      9.13 o 
   8  -5   3      182.65      169.46      8.16 o 
   9  -5   3       13.43       11.85      3.51 o 
  10  -5   3        8.05       13.32      4.73 o 
  -8  -4   3      765.55      815.46     22.57 o 
  -7  -4   3      261.55      223.51     19.26 o 
  -6  -4   3      422.82      425.07     13.81 o 
  -5  -4   3        2.50        2.45      2.19 o 
  -4  -4   3     1757.19     1765.44     21.73 o 
  -3  -4   3      672.01      616.60      9.14 o 
  -2  -4   3     1883.92     1894.26     21.88 o 
  -1  -4   3      146.54      107.10      3.74 o 
   0  -4   3     2798.25     2841.41     44.12 o 
   1  -4   3     1752.40     1861.65     22.76 o 
   2  -4   3      703.27      889.11     11.05 o 
   3  -4   3      426.26      433.53      6.62 o 
   4  -4   3     2717.68     2696.84     30.33 o 
   5  -4   3      104.54      104.26      3.40 o 
   6  -4   3     1700.92     1643.41     24.76 o 
   7  -4   3      246.14      234.69      7.57 o 
   8  -4   3      125.65      117.62      6.09 o 
   9  -4   3      638.93      674.02     15.33 o 
  10  -4   3       29.94       29.19      6.05 o 
  -8  -3   3       66.14       57.31      9.96 o 
  -7  -3   3       63.92       59.09      5.11 o 
  -6  -3   3       78.91       76.95      5.21 o 
  -5  -3   3       23.25       24.81      2.99 o 
  -4  -3   3        1.02        3.66      1.80 o 
  -3  -3   3     2445.91     2555.23     38.17 o 
  -2  -3   3     1172.32     1156.91     16.30 o 
  -1  -3   3     1158.93     1096.57     21.64 o 
   0  -3   3      413.31      364.99      5.09 o 
   1  -3   3      132.34       76.82      4.43 o 
   2  -3   3     5222.04     5113.55     77.41 o 
   3  -3   3      417.04      426.45      7.25 o 
   4  -3   3     1703.95     1861.60     21.69 o 
   5  -3   3      113.24       97.95      3.21 o 
   6  -3   3       20.56       23.14      2.88 o 
   7  -3   3       10.98       13.91      2.92 o 
   8  -3   3      549.54      559.03     13.05 o 
   9  -3   3        0.12       -0.84      2.80 o 
  -9  -2   3      165.63      176.92     10.43 o 
  -8  -2   3      385.51      379.11     17.95 o 
  -7  -2   3      580.08      564.25     12.82 o 
  -6  -2   3      116.04      120.39      5.66 o 
  -5  -2   3      125.76      126.08      5.17 o 
  -4  -2   3       41.13       28.66      2.00 o 
  -3  -2   3     4608.73     5036.86     53.75 o 
  -2  -2   3        2.27        7.35      1.59 o 
  -1  -2   3    21171.05    21007.54    218.98 o 
   0  -2   3     3316.07     3718.25     39.07 o 
   1  -2   3     1997.07     2002.70     21.71 o 
   2  -2   3     8656.07     8313.82     86.38 o 
   3  -2   3      158.13      132.60      3.10 o 
   4  -2   3       70.45       91.45      4.47 o 
   5  -2   3      377.97      387.98      8.56 o 
   6  -2   3       15.70       15.96      3.67 o 
   7  -2   3      746.68      755.17     14.98 o 
   8  -2   3      215.92      241.22      8.43 o 
   9  -2   3      254.56      277.23      9.77 o 
  -9  -1   3      327.90      299.80     12.68 o 
  -8  -1   3       25.16       30.78      5.26 o 
  -7  -1   3      447.05      481.62     11.42 o 
  -6  -1   3      298.33      295.85      8.04 o 
  -5  -1   3        1.63        7.22      1.96 o 
  -4  -1   3     3584.01     3715.50     47.78 o 
  -3  -1   3      436.77      500.05      8.05 o 
  -2  -1   3     1308.18     1290.60     14.75 o 
  -1  -1   3     8452.93     9658.21    101.27 o 
   0  -1   3     3747.63     4219.84     55.25 o 
   1  -1   3    22701.20    23056.27    278.39 o 
   2  -1   3     1860.57     1987.80     22.00 o 
   3  -1   3       11.26       27.23      1.62 o 
   4  -1   3      869.69      777.29     10.55 o 
   5  -1   3      181.40      172.33      6.31 o 
   6  -1   3      904.45      830.67     15.30 o 
   7  -1   3       80.56       59.95      4.71 o 
   8  -1   3      213.39      203.26      7.96 o 
   9  -1   3      210.12      197.72      8.54 o 
  -9   0   3      219.24      200.32     10.26 o 
  -8   0   3      664.08      627.35     17.02 o 
  -7   0   3      258.23      247.17      8.00 o 
  -6   0   3      174.87      161.39      5.83 o 
  -5   0   3      121.81       99.24      4.32 o 
  -4   0   3      136.29      116.41      3.11 o 
  -3   0   3     1430.57     1586.44     18.06 o 
  -2   0   3       24.25       17.11      1.40 o 
  -1   0   3     3410.49     4096.17     59.95 o 
   0   0   3     1693.55     1357.61     17.41 o 
   1   0   3      171.41       94.99      2.65 o 
   2   0   3       11.74        2.91      0.97 o 
   3   0   3      898.97     1072.05     13.40 o 
   4   0   3       37.97       39.80      2.20 o 
   5   0   3        5.81        7.75      2.10 o 
   6   0   3       52.78       61.30      4.53 o 
   7   0   3      100.23      111.94      5.82 o 
   8   0   3        9.19       15.25      3.44 o 
 -10   1   3        5.14       10.20      3.84 o 
  -9   1   3     1159.61     1148.17     21.40 o 
  -8   1   3      765.47      736.27     18.39 o 
  -7   1   3      217.80      206.55      8.44 o 
  -6   1   3     3693.76     3661.16     58.88 o 
  -5   1   3      343.18      316.73      8.79 o 
  -4   1   3      519.84      463.42     11.97 o 
  -3   1   3        7.71       28.08      1.55 o 
  -2   1   3     7306.66     7498.70     77.81 o 
  -1   1   3      627.02      489.52      6.23 o 
   0   1   3      556.29      674.06      8.33 o 
   1   1   3      434.95      379.23      5.71 o 
   2   1   3      406.20      455.23     13.32 o 
   3   1   3     3581.44     3409.25     37.71 o 
   4   1   3      627.74      640.34      9.67 o 
   5   1   3       64.02       70.39      4.59 o 
   6   1   3       23.35       20.69      3.19 o 
   7   1   3        2.46        5.36      2.74 o 
   8   1   3      333.86      345.43     10.76 o 
 -10   2   3       77.29       66.19     10.92 o 
  -9   2   3      277.42      277.47     11.24 o 
  -8   2   3       76.85       88.67      5.46 o 
  -7   2   3      776.93      773.03     14.58 o 
  -6   2   3       30.46       28.41      3.04 o 
  -5   2   3       57.63       62.14      2.54 o 
  -4   2   3      509.12      512.19     10.53 o 
  -3   2   3        0.73        6.94      0.97 o 
  -2   2   3     1900.54     2258.30     29.16 o 
  -1   2   3      323.69      307.59      5.95 o 
   0   2   3      736.13      868.54     10.76 o 
   1   2   3      703.02      733.11      9.74 o 
   2   2   3     2427.82     2475.38     28.03 o 
   3   2   3       25.16       18.41      2.04 o 
   4   2   3     1593.60     1594.07     20.10 o 
   5   2   3       12.60       12.10      2.57 o 
   6   2   3      427.06      388.37     10.30 o 
   7   2   3        2.17        3.42      2.75 o 
   8   2   3        4.02        7.63      3.35 o 
 -10   3   3      118.10      114.66      8.95 o 
  -9   3   3      312.55      326.09      9.92 o 
  -8   3   3       36.74       43.79      4.31 o 
  -7   3   3      303.91      292.64      8.30 o 
  -6   3   3       25.55       19.15      1.89 o 
  -5   3   3     2615.46     2666.07     30.65 o 
  -4   3   3     1376.46     1375.06     17.70 o 
  -3   3   3      921.68     1038.65     15.33 o 
  -2   3   3     1014.80      937.83     17.32 o 
  -1   3   3      550.60      693.05      9.01 o 
   0   3   3        3.30        4.96      1.95 o 
   1   3   3     4465.67     4635.33     50.06 o 
   2   3   3       40.82       52.79      2.72 o 
   3   3   3      220.76      222.03      5.24 o 
   4   3   3        1.63        4.63      1.57 o 
   5   3   3      251.57      289.43      8.53 o 
   6   3   3      389.05      386.14     10.62 o 
   7   3   3      178.96      175.34      9.80 o 
 -10   4   3       49.43       55.31     10.59 o 
  -9   4   3        0.55        0.12      4.96 o 
  -8   4   3       52.82       60.31      7.77 o 
  -7   4   3      939.98      977.46     16.86 o 
  -6   4   3       89.14       98.27      3.96 o 
  -5   4   3     1124.15     1088.50     14.10 o 
  -4   4   3     6145.92     6425.00     68.20 o 
  -3   4   3     2182.78     2314.60     53.38 o 
  -2   4   3     1378.00     1474.35     20.95 o 
  -1   4   3     1411.38     1496.26     20.27 o 
   0   4   3     2135.18     2211.03     25.41 o 
   1   4   3       20.70       35.84      2.38 o 
   2   4   3       23.34       18.10      1.98 o 
   3   4   3      132.85      145.26      4.59 o 
   4   4   3        4.31        5.19      2.37 o 
   5   4   3      945.66      889.90     17.05 o 
   6   4   3      243.29      212.45     10.31 o 
 -10   5   3       44.80       35.25      6.33 o 
  -9   5   3       21.06       22.78      5.33 o 
  -8   5   3      349.10      335.74      9.21 o 
  -7   5   3       21.25       22.72      5.11 o 
  -6   5   3       92.52       98.27      4.43 o 
  -5   5   3        0.22       -0.38      1.21 o 
  -4   5   3      323.67      315.58      7.54 o 
  -3   5   3      713.10      644.68     14.30 o 
  -2   5   3       23.28       29.75      2.82 o 
  -1   5   3      457.58      534.82     10.29 o 
   0   5   3      141.41      151.29      4.32 o 
   1   5   3       50.92       49.77      3.12 o 
   2   5   3      111.84      102.78      4.04 o 
   3   5   3     1020.72      987.95     14.62 o 
   4   5   3       92.50      115.60     10.52 o 
   5   5   3       48.17       30.97      5.22 o 
   6   5   3       32.99       32.11      7.39 o 
 -10   6   3       17.05       17.34      5.42 o 
  -9   6   3     1299.77     1317.07     29.62 o 
  -8   6   3        1.11       -2.74      3.55 o 
  -7   6   3      215.37      211.11      6.88 o 
  -6   6   3      100.22      106.26      5.06 o 
  -5   6   3       18.18       16.09      2.50 o 
  -4   6   3     2223.42     2153.38     30.43 o 
  -3   6   3      103.33      112.61      4.99 o 
  -2   6   3       12.55       15.32      2.15 o 
  -1   6   3     1565.17     1561.60     22.17 o 
   0   6   3       16.97       20.58      2.20 o 
   1   6   3      471.65      465.29      8.62 o 
   2   6   3      953.72      988.84     14.65 o 
   3   6   3      404.27      458.08     12.81 o 
   4   6   3       33.10       40.44     11.93 o 
   5   6   3       66.69       67.87     14.75 o 
 -10   7   3      113.45      136.07     13.89 o 
  -9   7   3       13.23       12.41      5.08 o 
  -8   7   3       66.81       65.30      7.94 o 
  -7   7   3        0.52       -0.01      2.25 o 
  -6   7   3      773.68      773.97     14.77 o 
  -5   7   3      570.72      610.57     14.38 o 
  -4   7   3     1101.56     1128.43     23.27 o 
  -3   7   3       30.36       28.44      3.47 o 
  -2   7   3       53.35       42.78      3.64 o 
  -1   7   3       24.14       23.89      3.04 o 
   0   7   3      103.25       94.88      4.71 o 
   1   7   3      262.19      253.06      7.70 o 
   2   7   3        1.04        6.48      2.61 o 
   3   7   3      301.05      297.13     11.63 o 
   4   7   3       18.82       12.04      4.99 o 
 -10   8   3       19.31        5.77      5.12 o 
  -9   8   3       22.07       15.37      5.31 o 
  -8   8   3        7.79        6.53      4.40 o 
  -7   8   3      154.59      139.55      6.49 o 
  -6   8   3      836.50      889.31     16.66 o 
  -5   8   3     1350.04     1299.44     21.55 o 
  -4   8   3       34.31       45.21      8.40 o 
  -3   8   3      150.24      131.43      7.98 o 
  -2   8   3      850.98      866.85     15.99 o 
  -1   8   3      761.98      741.85     32.25 o 
   0   8   3       67.64       72.36      5.28 o 
   1   8   3      255.85      284.98     10.17 o 
   2   8   3       68.69       54.81      5.66 o 
   3   8   3      771.34      789.27     20.86 o 
 -10   9   3        0.94       -7.04      4.69 o 
  -9   9   3      154.22      134.91     10.33 o 
  -8   9   3        7.74        5.69      4.58 o 
  -7   9   3      319.14      343.82     10.05 o 
  -6   9   3      278.25      238.77     10.74 o 
  -5   9   3       82.98       70.40      6.34 o 
  -4   9   3       82.24       93.64      6.57 o 
  -3   9   3      747.13      695.69     14.55 o 
  -2   9   3      466.76      447.57     14.07 o 
  -1   9   3        5.78        1.83      3.16 o 
   0   9   3      580.00      581.13     38.85 o 
   1   9   3      747.43      791.93     27.75 o 
   2   9   3       59.77       69.24      7.10 o 
  -9  10   3      272.71      273.30     23.66 o 
  -8  10   3        3.48        0.69      3.39 o 
  -7  10   3       51.00       41.79      4.76 o 
  -6  10   3        2.34       -0.07      5.13 o 
  -5  10   3      118.86      114.28      6.85 o 
  -4  10   3      138.68      139.10     12.76 o 
  -3  10   3       76.19       55.43      6.63 o 
  -2  10   3      502.00      440.78     14.84 o 
  -1  10   3      228.16      191.95     10.24 o 
   0  10   3       44.50       34.91      5.54 o 
   1  10   3      241.29      273.17     16.24 o 
  -9  11   3        7.31        4.64     10.20 o 
  -8  11   3       62.32       51.79      6.23 o 
  -7  11   3      465.37      438.24     15.09 o 
  -6  11   3      292.66      264.78     17.30 o 
  -5  11   3      335.03      351.52     13.64 o 
  -4  11   3       36.86       46.67      6.46 o 
  -3  11   3        0.61        6.08      6.55 o 
  -2  11   3      327.35      321.92     13.43 o 
  -1  11   3       34.90       33.53      8.03 o 
   0  11   3      835.58      827.45     22.58 o 
  -8  12   3       25.96       35.90      8.30 o 
  -7  12   3        9.91       13.96      5.26 o 
  -6  12   3       56.08       71.76     13.66 o 
  -5  12   3        3.28        2.96      4.46 o 
  -4  12   3      759.70      742.41     21.47 o 
  -3  12   3        2.37       -0.02      4.57 o 
  -2  12   3      169.86      181.61     15.55 o 
   2 -14   4      201.39      220.69     12.36 o 
   3 -14   4        7.19        0.82      4.67 o 
   4 -14   4      725.85      743.78     21.76 o 
   5 -14   4       43.80       40.29      9.27 o 
   6 -14   4      120.81       88.30     29.57 o 
   0 -13   4      376.28      398.84     15.53 o 
   1 -13   4      121.10      109.72     11.81 o 
   2 -13   4       95.94       92.02     23.25 o 
   3 -13   4       51.87       46.76      6.81 o 
   4 -13   4      248.44      303.69     13.22 o 
   5 -13   4      442.29      500.58     16.65 o 
   6 -13   4      612.00      661.07     19.33 o 
   7 -13   4      323.90      352.59     14.23 o 
   8 -13   4        7.10       13.61      9.83 o 
  -1 -12   4      158.06      180.64      8.80 o 
   0 -12   4      243.34      237.62      9.38 o 
   1 -12   4      101.51       89.52      6.58 o 
   2 -12   4       58.62       65.00      5.65 o 
   3 -12   4      192.48      184.36     10.07 o 
   4 -12   4      448.33      452.46     15.09 o 
   5 -12   4      691.76      740.80     29.04 o 
   6 -12   4       95.77       79.05      7.57 o 
   7 -12   4       42.72       35.57     13.14 o 
  -3 -11   4      213.12      181.54     27.38 o 
  -2 -11   4       14.19       14.87      4.19 o 
  -1 -11   4      557.22      584.68     17.02 o 
   0 -11   4      542.89      573.98     13.64 o 
   1 -11   4       10.97       15.00      3.72 o 
   2 -11   4     2037.03     1983.81     35.33 o 
   3 -11   4      263.82      261.76      8.60 o 
   4 -11   4      373.31      371.23     10.07 o 
   5 -11   4       75.14       66.89      5.18 o 
   6 -11   4       34.86       37.97      5.50 o 
   7 -11   4      721.12      757.08     15.57 o 
   8 -11   4       41.49       51.71      6.93 o 
   9 -11   4      225.44      246.61     15.89 o 
  -4 -10   4       14.37        2.62      4.90 o 
  -3 -10   4       49.06       56.26      7.31 o 
  -2 -10   4      177.33      170.94     12.64 o 
  -1 -10   4      380.13      352.45     10.22 o 
   0 -10   4      309.84      313.94      9.36 o 
   1 -10   4       76.37       65.88      5.05 o 
   2 -10   4     3558.19     3518.83     47.55 o 
   3 -10   4       41.17       56.34      4.67 o 
   4 -10   4     1116.47     1093.16     37.25 o 
   5 -10   4      362.70      366.29      8.16 o 
   6 -10   4      177.26      183.88      6.07 o 
   7 -10   4       56.31       44.74      4.57 o 
   8 -10   4       73.02       64.05      9.33 o 
   9 -10   4       73.34       77.93     11.05 o 
  -5  -9   4       83.75       88.63      9.23 o 
  -4  -9   4        8.66       17.75      5.62 o 
  -3  -9   4      261.70      272.85     10.90 o 
  -2  -9   4      170.59      171.95     10.66 o 
  -1  -9   4       14.25       13.45      3.26 o 
   0  -9   4     1135.94     1155.03     19.47 o 
   1  -9   4      409.06      400.80      9.73 o 
   2  -9   4        1.72       10.32      2.75 o 
   3  -9   4       44.70       49.06      3.97 o 
   4  -9   4      926.23      897.90     13.84 o 
   5  -9   4      713.45      730.17     15.33 o 
   6  -9   4       25.34       25.24      2.92 o 
   7  -9   4        3.99        0.93      2.27 o 
   8  -9   4       86.89       70.51      6.07 o 
   9  -9   4      172.95      179.91      9.95 o 
  -5  -8   4       40.46       51.66      9.91 o 
  -4  -8   4       10.93       12.66      4.96 o 
  -3  -8   4      475.67      452.96     14.61 o 
  -2  -8   4      771.29      709.42     36.99 o 
  -1  -8   4     1922.30     1906.21     28.12 o 
   0  -8   4       17.54       22.49      3.10 o 
   1  -8   4        1.73        3.37      2.13 o 
   2  -8   4     3420.98     3394.79     38.21 o 
   3  -8   4        7.15       19.70      2.22 o 
   4  -8   4     1781.82     1807.90     25.71 o 
   5  -8   4        0.58        0.07      1.72 o 
   6  -8   4      542.69      537.14     11.25 o 
   7  -8   4      496.39      517.76     11.76 o 
   8  -8   4        1.67        2.44      3.74 o 
   9  -8   4     1171.98     1192.03     25.55 o 
  10  -8   4       91.72       82.62      8.23 o 
  -6  -7   4       26.21       32.48      6.45 o 
  -5  -7   4        0.10        0.59      5.73 o 
  -4  -7   4      233.93      204.69     10.04 o 
  -3  -7   4      874.10      817.73     15.15 o 
  -2  -7   4       16.72       17.79      3.10 o 
  -1  -7   4        0.27       -0.16      1.94 o 
   0  -7   4      145.83      146.97      5.44 o 
   1  -7   4     1474.94     1574.75     22.70 o 
   2  -7   4      133.40      126.33      6.28 o 
   3  -7   4     1666.78     1764.19     24.60 o 
   4  -7   4        1.89        0.98      2.00 o 
   5  -7   4      145.25      140.99      4.53 o 
   6  -7   4     1994.89     2019.70     29.48 o 
   7  -7   4       87.78       90.26     11.85 o 
   8  -7   4       33.00       31.70      4.01 o 
   9  -7   4       18.86       23.12      4.23 o 
  10  -7   4       28.44       24.00      5.61 o 
  -7  -6   4       96.11       98.68      9.48 o 
  -6  -6   4      294.16      271.20     12.14 o 
  -5  -6   4      638.34      620.97     17.46 o 
  -4  -6   4      119.76      114.74      5.44 o 
  -3  -6   4      798.32      817.38     14.57 o 
  -2  -6   4       21.08       23.34      3.02 o 
  -1  -6   4       54.16       37.93      3.70 o 
   0  -6   4      246.09      159.43      5.10 o 
   1  -6   4      350.05      359.78      5.91 o 
   2  -6   4     1633.27     1540.41     19.73 o 
   3  -6   4       32.97       54.48      2.71 o 
   4  -6   4     1835.37     1884.01     22.56 o 
   5  -6   4      932.05      986.77     25.97 o 
   6  -6   4      314.29      313.10     10.67 o 
   7  -6   4       19.42       18.87      3.19 o 
   8  -6   4       11.81       13.28      4.78 o 
   9  -6   4       10.06        7.52      3.49 o 
  10  -6   4        1.47        6.31      4.63 o 
  -7  -5   4        0.31        0.77      4.24 o 
  -6  -5   4      606.04      621.48     17.82 o 
  -5  -5   4       91.14       99.05      7.64 o 
  -4  -5   4      321.59      339.70      8.35 o 
  -3  -5   4      729.08      762.08     12.58 o 
  -2  -5   4      108.26      127.12      3.36 o 
  -1  -5   4     1240.62     1123.49     16.67 o 
   0  -5   4     2409.26     2654.46     42.99 o 
   1  -5   4        1.12       14.29      1.31 o 
   2  -5   4     1212.42     1160.30     16.44 o 
   3  -5   4      420.58      419.30      6.75 o 
   4  -5   4     1031.07      897.26     14.29 o 
   5  -5   4       12.12       15.66      2.58 o 
   6  -5   4      464.16      470.06     13.40 o 
   7  -5   4      971.20     1020.13     18.19 o 
   8  -5   4        0.55        4.18      2.74 o 
   9  -5   4      286.03      290.96     15.56 o 
  -8  -4   4        4.52       -0.91      4.30 o 
  -7  -4   4      269.09      254.51     11.58 o 
  -6  -4   4        5.43        3.80      3.66 o 
  -5  -4   4      112.12      104.30      7.45 o 
  -4  -4   4      312.80      329.80     10.53 o 
  -3  -4   4      510.40      517.64      8.06 o 
  -2  -4   4      219.35      193.56      4.05 o 
  -1  -4   4      618.72      734.70     14.16 o 
   0  -4   4     3206.08     3279.80     35.34 o 
   1  -4   4      235.21      303.81      4.90 o 
   2  -4   4     1302.62     1675.51     28.69 o 
   3  -4   4      518.15      561.95     15.16 o 
   4  -4   4       18.23        6.78      1.37 o 
   5  -4   4      118.02      126.41      3.83 o 
   6  -4   4       15.19       19.30      3.38 o 
   7  -4   4     1183.82     1159.93     19.99 o 
   8  -4   4       48.46       50.23      4.71 o 
   9  -4   4       48.10       46.42      9.12 o 
  -8  -3   4      261.02      255.68     11.69 o 
  -7  -3   4       63.52       56.03      6.50 o 
  -6  -3   4      787.94      790.45     21.12 o 
  -5  -3   4     1883.05     1945.74     47.45 o 
  -4  -3   4       11.34       12.51      2.17 o 
  -3  -3   4     5592.29     5726.86     61.20 o 
  -2  -3   4      578.74      626.89     10.98 o 
  -1  -3   4      737.16      700.84     10.41 o 
   0  -3   4    10478.71    10677.27    148.17 o 
   1  -3   4      287.45      354.08      5.25 o 
   2  -3   4      251.97      333.70      5.19 o 
   3  -3   4        8.27        4.51      1.08 o 
   4  -3   4      429.78      542.12      9.22 o 
   5  -3   4      463.61      478.64      7.83 o 
   6  -3   4     1749.08     1738.37     26.28 o 
   7  -3   4      805.49      837.25     16.00 o 
   8  -3   4       88.82       83.53      6.14 o 
   9  -3   4      377.23      348.32     13.79 o 
  -9  -2   4       24.75       34.56      6.30 o 
  -8  -2   4       23.64       30.07      4.28 o 
  -7  -2   4        0.98        4.69      3.38 o 
  -6  -2   4      222.21      229.24     11.17 o 
  -5  -2   4      101.20       93.79      6.01 o 
  -4  -2   4     1709.25     1818.53     21.50 o 
  -3  -2   4        5.98        3.32      1.24 o 
  -2  -2   4     1055.19     1314.16     15.39 o 
  -1  -2   4     3085.29     2894.91     31.16 o 
   0  -2   4      623.70      749.49      9.04 o 
   1  -2   4     1954.59     2048.53     27.87 o 
   2  -2   4     2836.28     2705.40     29.45 o 
   3  -2   4      125.34       94.22      2.80 o 
   4  -2   4       13.14       14.55      1.53 o 
   5  -2   4       75.95       85.62      3.32 o 
   6  -2   4       39.16       30.59      3.32 o 
   7  -2   4      224.26      214.33      7.48 o 
   8  -2   4       91.31      107.92      6.64 o 
   9  -2   4       50.72       62.08      7.19 o 
  -9  -1   4       51.07       62.81      7.62 o 
  -8  -1   4      318.01      339.61     10.11 o 
  -7  -1   4      204.77      208.46      7.41 o 
  -6  -1   4      441.24      465.67     10.35 o 
  -5  -1   4        8.79       12.29      2.55 o 
  -4  -1   4     1665.47     1778.15     20.82 o 
  -3  -1   4      498.83      545.44      7.68 o 
  -2  -1   4      645.41      587.60      7.78 o 
  -1  -1   4     4538.75     4294.39     52.39 o 
   0  -1   4     4052.49     4036.49     59.35 o 
   1  -1   4       61.51       51.17      2.46 o 
   2  -1   4        6.65       20.79      1.37 o 
   3  -1   4      808.09      890.74     12.06 o 
   4  -1   4      146.93      143.63      3.75 o 
   5  -1   4      148.54      139.74      5.26 o 
   6  -1   4        7.77       13.76      2.71 o 
   7  -1   4      298.20      294.48      8.95 o 
   8  -1   4      230.41      208.51      8.19 o 
   9  -1   4      377.09      361.63     14.34 o 
  -9   0   4      320.05      315.93     10.26 o 
  -8   0   4       20.90       22.82      3.72 o 
  -7   0   4        4.65        7.26      2.59 o 
  -6   0   4      164.16      160.19      5.91 o 
  -5   0   4       53.66       46.01      3.81 o 
  -4   0   4      108.61      107.28      4.34 o 
  -3   0   4      201.56      169.72      3.55 o 
  -2   0   4     1057.41     1115.14     14.85 o 
  -1   0   4     3603.17     3344.87     41.09 o 
   0   0   4     1001.67     1218.34     16.24 o 
   1   0   4     3511.09     3114.08     33.57 o 
   2   0   4      483.20      439.69      7.53 o 
   3   0   4      753.11      728.61     10.09 o 
   4   0   4       74.85       73.19      3.00 o 
   5   0   4      454.27      410.32      9.48 o 
   6   0   4      366.98      376.20     11.92 o 
   7   0   4       76.04       93.41      6.04 o 
   8   0   4      136.11      139.00      8.79 o 
 -10   1   4      108.80       97.29      7.21 o 
  -9   1   4       26.48       20.03      4.08 o 
  -8   1   4       37.80       37.74      4.14 o 
  -7   1   4       14.58       16.95      3.15 o 
  -6   1   4       43.20       53.34      4.67 o 
  -5   1   4     1065.92     1084.31     15.92 o 
  -4   1   4      528.94      611.27     11.38 o 
  -3   1   4      492.09      529.57      7.37 o 
  -2   1   4    10220.86    11203.06    115.98 o 
  -1   1   4     1148.85     1306.33     14.89 o 
   0   1   4      595.47      646.52      9.62 o 
   1   1   4     1451.31     1450.24     17.25 o 
   2   1   4      273.36      246.77      5.10 o 
   3   1   4        3.03       14.59      1.55 o 
   4   1   4      118.37      118.54      3.87 o 
   5   1   4       12.88       16.27      2.84 o 
   6   1   4      108.48      130.02      6.03 o 
   7   1   4       15.21       15.34      3.27 o 
   8   1   4        9.34       16.87      4.79 o 
 -10   2   4       13.33       16.04      3.98 o 
  -9   2   4      245.16      241.14     10.51 o 
  -8   2   4       12.70        9.72      2.95 o 
  -7   2   4      193.73      180.99      6.59 o 
  -6   2   4     3130.32     3158.22     42.39 o 
  -5   2   4      234.41      263.57      5.27 o 
  -4   2   4       25.42       11.07      1.34 o 
  -3   2   4      630.38      548.03      7.54 o 
  -2   2   4      957.00     1016.55     18.46 o 
  -1   2   4     1360.43     1290.24     15.05 o 
   0   2   4     2277.97     2464.63     28.20 o 
   1   2   4     9124.17     9933.26    103.82 o 
   2   2   4     1836.45     1792.77     21.34 o 
   3   2   4     1263.79     1332.71     17.12 o 
   4   2   4     2725.29     2654.73     31.36 o 
   5   2   4       17.38       26.21      3.32 o 
   6   2   4      699.39      646.71     15.62 o 
   7   2   4      207.18      187.66      7.97 o 
 -10   3   4        8.88        8.68      3.70 o 
  -9   3   4        3.09        3.88      3.04 o 
  -8   3   4      119.19      119.42      6.04 o 
  -7   3   4       97.92       96.42      5.09 o 
  -6   3   4       19.64       14.97      1.80 o 
  -5   3   4     1516.85     1640.52     27.98 o 
  -4   3   4      892.89      900.78     11.64 o 
  -3   3   4      177.92      172.56      4.93 o 
  -2   3   4      389.54      334.69      7.04 o 
  -1   3   4      354.15      431.79      7.39 o 
   0   3   4        2.86        5.25      1.22 o 
   1   3   4      385.62      354.72      6.39 o 
   2   3   4      122.69      112.65      3.81 o 
   3   3   4      128.82      124.55      4.19 o 
   4   3   4      214.30      209.30      8.51 o 
   5   3   4      164.54      161.55      6.70 o 
   6   3   4      497.08      466.78     11.97 o 
   7   3   4        2.55        0.71      3.72 o 
 -10   4   4        2.73        1.04      5.06 o 
  -9   4   4      322.88      335.39     13.13 o 
  -8   4   4      827.47      836.55     15.98 o 
  -7   4   4      953.32      901.10     15.92 o 
  -6   4   4      118.65      114.31      4.32 o 
  -5   4   4        3.60        9.87      1.51 o 
  -4   4   4     9769.11    10720.81    131.25 o 
  -3   4   4     1415.50     1365.83     36.21 o 
  -2   4   4      742.24      734.17     12.42 o 
  -1   4   4       66.12      102.55      3.22 o 
   0   4   4        7.35        5.23      1.41 o 
   1   4   4     2375.82     2354.88     27.65 o 
   2   4   4       33.45       35.19      2.66 o 
   3   4   4      365.85      327.08      7.10 o 
   4   4   4       57.31       68.09      5.48 o 
   5   4   4       74.96       74.34      6.70 o 
   6   4   4      123.15      122.65     17.36 o 
 -10   5   4      278.07      266.41     12.74 o 
  -9   5   4      301.13      283.87     12.36 o 
  -8   5   4        5.26        2.50      3.77 o 
  -7   5   4      164.33      191.52      9.15 o 
  -6   5   4      339.74      317.20     11.66 o 
  -5   5   4      815.43      814.08     18.77 o 
  -4   5   4      889.32      795.60     13.84 o 
  -3   5   4      653.77      664.43     12.14 o 
  -2   5   4        2.02        2.18      1.41 o 
  -1   5   4     3365.56     3456.45     38.61 o 
   0   5   4      681.43      665.60     10.22 o 
   1   5   4      269.55      273.92      6.21 o 
   2   5   4       29.57       43.73      3.43 o 
   3   5   4       80.52       91.31      4.34 o 
   4   5   4      529.41      527.96     15.24 o 
   5   5   4      179.23      148.78      9.05 o 
 -10   6   4       35.06       38.42      6.69 o 
  -9   6   4       53.74       41.47      6.34 o 
  -8   6   4       68.26       60.82      6.64 o 
  -7   6   4        0.36        5.45      2.44 o 
  -6   6   4      734.12      748.70     14.15 o 
  -5   6   4     1067.91     1096.27     23.55 o 
  -4   6   4        2.25        9.09      2.41 o 
  -3   6   4        1.48        1.65      2.12 o 
  -2   6   4      841.76      802.09     13.59 o 
  -1   6   4      660.06      696.07     10.67 o 
   0   6   4      284.39      273.40      6.31 o 
   1   6   4        4.36        5.61      1.95 o 
   2   6   4        0.75        3.88      1.99 o 
   3   6   4       26.84       28.44      4.16 o 
   4   6   4       55.71       55.68      8.30 o 
   5   6   4       10.70        4.96      8.09 o 
 -10   7   4      123.50      134.37     10.52 o 
  -9   7   4      506.03      504.76     16.83 o 
  -8   7   4       48.76       49.01      6.19 o 
  -7   7   4     1167.29     1172.17     20.23 o 
  -6   7   4     1658.03     1790.61     27.53 o 
  -5   7   4      130.60      123.52      5.91 o 
  -4   7   4     1941.21     1951.89     36.01 o 
  -3   7   4       59.18       69.85      4.94 o 
  -2   7   4     1267.61     1327.50     42.53 o 
  -1   7   4      706.94      712.12     16.72 o 
   0   7   4        2.63        2.33      2.09 o 
   1   7   4     2324.82     2267.42     32.82 o 
   2   7   4      248.63      238.06      8.00 o 
   3   7   4      541.80      562.86     16.52 o 
   4   7   4       31.73       63.55      7.36 o 
 -10   8   4       66.87       79.36      8.85 o 
  -9   8   4      213.63      234.49     12.16 o 
  -8   8   4        1.14       -6.92      4.61 o 
  -7   8   4      479.96      457.52     11.49 o 
  -6   8   4      109.86      145.48      6.70 o 
  -5   8   4      807.38      760.07     21.67 o 
  -4   8   4       39.42       38.00      4.26 o 
  -3   8   4       20.38       30.19      3.98 o 
  -2   8   4     1710.57     1691.00     26.40 o 
  -1   8   4      270.70      263.28      9.84 o 
   0   8   4      251.34      280.12     11.02 o 
   1   8   4      444.67      434.60     18.51 o 
   2   8   4        7.86       -3.15      3.82 o 
   3   8   4      485.36      427.62     20.14 o 
 -10   9   4        0.67        4.88      5.65 o 
  -9   9   4       79.31       77.99      8.64 o 
  -8   9   4        2.93       -0.83      4.21 o 
  -7   9   4      477.16      437.33     11.67 o 
  -6   9   4      566.67      613.75     14.02 o 
  -5   9   4       21.91       26.67      7.57 o 
  -4   9   4      391.01      329.06     10.01 o 
  -3   9   4      337.02      315.64     18.51 o 
  -2   9   4      302.54      337.45     18.01 o 
  -1   9   4     1101.21     1162.84     36.10 o 
   0   9   4       96.92       82.88     10.78 o 
   1   9   4       45.39       47.27      6.30 o 
   2   9   4       24.53       36.17      5.91 o 
  -9  10   4      319.49      323.56     14.70 o 
  -8  10   4      600.86      563.68     17.74 o 
  -7  10   4      639.01      690.38     15.76 o 
  -6  10   4        2.98        3.73      3.73 o 
  -5  10   4        2.82        2.31      3.37 o 
  -4  10   4     1062.83     1053.63     49.79 o 
  -3  10   4      138.29      112.99      8.72 o 
  -2  10   4      427.75      398.20     35.12 o 
  -1  10   4       64.61       55.05      6.75 o 
   0  10   4       30.76       18.94     14.90 o 
   1  10   4      628.94      721.82     23.95 o 
  -8  11   4       33.06       43.61      5.54 o 
  -7  11   4       31.74       29.45      8.79 o 
  -6  11   4       61.23       41.59      6.44 o 
  -5  11   4      307.64      337.55     13.77 o 
  -4  11   4       82.55       81.49      9.89 o 
  -3  11   4        1.62        0.56      6.18 o 
  -2  11   4       19.25       14.16      8.20 o 
  -1  11   4       16.64       10.51      4.87 o 
  -7  12   4       14.70       17.15      5.63 o 
  -6  12   4      326.28      341.90     14.56 o 
  -5  12   4       34.68       39.07      6.76 o 
  -4  12   4      196.19      215.35     12.16 o 
  -3  12   4      272.99      293.67     13.81 o 
   2 -14   5      152.00      167.94     11.37 o 
   3 -14   5      230.15      228.09     17.12 o 
   4 -14   5      208.42      219.68     12.29 o 
   5 -14   5       44.99       38.59      8.28 o 
   6 -14   5        2.44       -3.97      5.23 o 
   0 -13   5        2.23        9.73      4.28 o 
   1 -13   5      153.51      127.84     12.24 o 
   2 -13   5       43.09       33.04      6.93 o 
   3 -13   5      447.50      484.66     16.43 o 
   4 -13   5      280.30      261.80     12.36 o 
   5 -13   5       66.53       45.24      6.98 o 
   6 -13   5       47.07       48.64      8.57 o 
   7 -13   5      251.44      245.58     12.17 o 
   8 -13   5      216.68      206.17     19.17 o 
  -2 -12   5       22.46       22.07      4.81 o 
  -1 -12   5        3.29        7.77      3.82 o 
   0 -12   5      768.49      758.61     16.65 o 
   1 -12   5       59.74       51.68      5.45 o 
   2 -12   5      190.21      189.86      8.14 o 
   3 -12   5       62.96       54.83      7.98 o 
   4 -12   5       40.38       61.18      5.53 o 
   6 -12   5       37.33       35.28      5.44 o 
   7 -12   5       60.86       70.44      8.12 o 
  -3 -11   5       37.71       47.80     19.69 o 
  -2 -11   5       76.49       67.49      6.01 o 
  -1 -11   5       14.43       14.90      4.09 o 
   0 -11   5      301.38      315.52      9.95 o 
   1 -11   5       36.37       57.99      5.28 o 
   2 -11   5        8.20       17.72      4.91 o 
   3 -11   5        3.55        1.96      2.97 o 
   4 -11   5      445.86      442.85     11.09 o 
   5 -11   5        1.54        5.44      3.08 o 
   6 -11   5       35.13       40.84      4.55 o 
   7 -11   5        7.47        3.85      3.68 o 
   8 -11   5        3.65        5.53      4.61 o 
   9 -11   5       21.66       22.16      7.45 o 
  -4 -10   5       69.73       86.96      9.17 o 
  -3 -10   5      210.35      187.51     24.35 o 
  -2 -10   5     1089.27     1040.06     19.57 o 
  -1 -10   5      511.67      516.65     13.23 o 
   0 -10   5      210.46      214.02      7.91 o 
   1 -10   5        0.79       -1.20      2.79 o 
   2 -10   5       84.76       80.94      5.26 o 
   3 -10   5     1957.47     1918.27     28.60 o 
   4 -10   5       12.55        7.04      4.20 o 
   5 -10   5      209.45      215.71      9.29 o 
   6 -10   5       13.04        5.25      3.40 o 
   7 -10   5      122.48      129.77     10.09 o 
   8 -10   5       78.30       91.44      6.31 o 
   9 -10   5      786.79      797.33     31.73 o 
  -5  -9   5       41.18       54.30      8.95 o 
  -4  -9   5       19.63       24.05      6.11 o 
  -3  -9   5      754.06      744.44     25.64 o 
  -2  -9   5       57.02       41.46      5.23 o 
  -1  -9   5       73.49       81.80      5.45 o 
   0  -9   5      641.89      652.52     13.32 o 
   1  -9   5      237.86      238.82      7.59 o 
   2  -9   5     1619.81     1612.54     24.30 o 
   3  -9   5       46.26       46.98      4.85 o 
   4  -9   5      564.81      531.90     11.25 o 
   5  -9   5      176.49      191.68      6.50 o 
   6  -9   5      202.54      207.74      6.11 o 
   7  -9   5      720.44      700.95     14.44 o 
   8  -9   5      105.25      120.78      6.74 o 
  -5  -8   5      160.17      147.43     16.04 o 
  -4  -8   5       13.11       23.11      5.33 o 
  -3  -8   5        1.69       -2.54      2.58 o 
  -2  -8   5       45.78       38.84      3.88 o 
  -1  -8   5        5.76        4.59      3.24 o 
   0  -8   5     1162.52     1134.98     18.47 o 
   1  -8   5      407.99      423.23     10.42 o 
   2  -8   5       81.34       83.78      9.62 o 
   3  -8   5       75.96       89.05      3.74 o 
   4  -8   5       25.94       30.36      2.94 o 
   5  -8   5      435.09      448.71      8.46 o 
   6  -8   5      234.89      225.72      9.02 o 
   7  -8   5       95.39      100.91      9.13 o 
   8  -8   5       13.37        7.53      3.15 o 
   9  -8   5      112.79       97.88      9.77 o 
  -6  -7   5       50.36       52.46      8.59 o 
  -5  -7   5      376.20      367.50     13.85 o 
  -4  -7   5       44.10       44.01      5.84 o 
  -3  -7   5      319.49      294.35      8.37 o 
  -2  -7   5      645.93      610.74     20.39 o 
  -1  -7   5      935.42      923.03     18.95 o 
   0  -7   5      540.10      514.55     28.19 o 
   1  -7   5       65.61       62.25      3.73 o 
   2  -7   5     2597.77     2490.20     28.62 o 
   3  -7   5       32.81       53.06      3.41 o 
   4  -7   5     4264.54     4524.31     49.93 o 
   5  -7   5      298.69      295.59      7.70 o 
   6  -7   5       52.17       55.62      3.57 o 
   7  -7   5     1267.36     1143.96     80.22 o 
   8  -7   5        3.81        4.78      2.99 o 
   9  -7   5       41.06       48.00      6.24 o 
  -7  -6   5        0.75        1.02      4.66 o 
  -6  -6   5       15.95       14.02      6.73 o 
  -5  -6   5      314.51      300.89     18.65 o 
  -4  -6   5      110.95      108.31      7.77 o 
  -3  -6   5      316.44      287.49      7.75 o 
  -2  -6   5        1.78        3.61      1.75 o 
  -1  -6   5      711.63      778.99     13.21 o 
   0  -6   5     2460.93     2525.52     41.12 o 
   1  -6   5      134.62      128.88      3.76 o 
   2  -6   5      355.72      335.98      7.49 o 
   3  -6   5     2040.35     2033.33     27.64 o 
   4  -6   5       76.98       66.22      3.81 o 
   5  -6   5      275.75      269.35      6.83 o 
   6  -6   5      613.31      595.14     10.00 o 
   7  -6   5      483.15      498.91     11.55 o 
   8  -6   5       19.18       19.09      3.56 o 
   9  -6   5        8.05        4.07      4.11 o 
  -7  -5   5      132.27      130.50     10.01 o 
  -6  -5   5       47.27       49.28      6.38 o 
  -5  -5   5        5.68       11.82      4.03 o 
  -4  -5   5       35.71       32.64      3.32 o 
  -3  -5   5     1168.27     1172.83     17.92 o 
  -2  -5   5       81.59       76.45      2.86 o 
  -1  -5   5        7.73       17.21      2.18 o 
   0  -5   5      263.29      196.01      5.24 o 
   1  -5   5       59.83       68.53      2.50 o 
   2  -5   5     3322.91     3271.48    154.46 o 
   3  -5   5      517.24      556.99      9.52 o 
   4  -5   5       16.54       27.00      2.41 o 
   5  -5   5     2441.50     2422.93     28.54 o 
   6  -5   5       90.32       87.13      4.93 o 
   7  -5   5     1310.20     1320.22     22.04 o 
   8  -5   5      223.74      227.15     10.43 o 
   9  -5   5       10.07        7.92      6.26 o 
  -8  -4   5       94.15       89.13      9.76 o 
  -7  -4   5      188.69      152.29      9.34 o 
  -6  -4   5        2.37        2.56      3.93 o 
  -5  -4   5     4330.73     4525.09     59.46 o 
  -4  -4   5      287.69      286.35      6.09 o 
  -3  -4   5      651.84      625.39      9.28 o 
  -2  -4   5      596.43      568.09     13.28 o 
  -1  -4   5     1752.57     1683.01     22.36 o 
   0  -4   5        7.55       13.54      1.93 o 
   1  -4   5     2073.58     1941.22     21.88 o 
   2  -4   5      452.27      364.10      6.97 o 
   3  -4   5     1345.37     1506.13     17.98 o 
   4  -4   5     3526.86     3458.41     42.36 o 
   5  -4   5      563.54      607.84      9.48 o 
   6  -4   5      929.71      918.19     16.23 o 
   7  -4   5      172.21      169.69      6.72 o 
   8  -4   5       46.21       57.20      6.38 o 
   9  -4   5      403.67      436.58     15.58 o 
  -8  -3   5       92.00       75.77      7.77 o 
  -7  -3   5      334.17      312.68      9.55 o 
  -6  -3   5      925.05      954.40     17.29 o 
  -5  -3   5       20.12       20.43      2.89 o 
  -4  -3   5       41.40       63.27      3.37 o 
  -3  -3   5       16.46       17.25      2.05 o 
  -2  -3   5      202.13      163.87      3.80 o 
  -1  -3   5      104.28       69.50      2.97 o 
   0  -3   5      477.98      493.65      6.87 o 
   1  -3   5      352.17      452.92      6.37 o 
   2  -3   5      948.85      823.86     10.45 o 
   3  -3   5      131.22       83.70      2.78 o 
   4  -3   5       74.15       72.63      2.94 o 
   5  -3   5      392.97      443.93      7.65 o 
   6  -3   5       46.93       48.52      3.89 o 
   7  -3   5       34.52       41.54      4.14 o 
   8  -3   5      224.44      200.96     10.03 o 
   9  -3   5       11.28       10.73      4.63 o 
  -9  -2   5       16.80       14.39      5.23 o 
  -8  -2   5      259.07      258.66      9.04 o 
  -7  -2   5      793.40      770.71     15.46 o 
  -6  -2   5      184.01      180.11      8.30 o 
  -5  -2   5      630.31      627.96      9.66 o 
  -4  -2   5     1655.06     1653.82     19.94 o 
  -3  -2   5     1531.38     1245.80     15.28 o 
  -2  -2   5      198.31      167.59      3.71 o 
  -1  -2   5       64.70       90.26      3.34 o 
   0  -2   5       73.47       67.45      2.15 o 
   1  -2   5      805.86      805.84     14.44 o 
   2  -2   5      540.82      497.12      6.95 o 
   3  -2   5      449.41      368.56      6.08 o 
   4  -2   5      524.59      472.92      7.64 o 
   5  -2   5     1450.79     1495.95     22.76 o 
   6  -2   5       80.46       81.59      5.01 o 
   7  -2   5      522.68      499.29     11.96 o 
   8  -2   5       60.59       60.07      6.70 o 
   9  -2   5      337.07      322.14     13.87 o 
  -9  -1   5       56.76       61.62      5.77 o 
  -8  -1   5        6.84        5.89      3.22 o 
  -7  -1   5      514.10      549.88     12.30 o 
  -6  -1   5        2.08        2.26      2.10 o 
  -5  -1   5     1081.26     1126.53     17.56 o 
  -4  -1   5      770.96      775.33     10.65 o 
  -3  -1   5      144.57      130.88      3.40 o 
  -2  -1   5       97.46      130.90      3.22 o 
  -1  -1   5    12985.87    12697.16    153.23 o 
   0  -1   5      144.94       92.02      3.66 o 
   1  -1   5     2927.95     3015.53     55.78 o 
   2  -1   5      636.29      692.64      9.22 o 
   3  -1   5      300.30      335.43      5.85 o 
   4  -1   5      845.32      887.34     12.26 o 
   5  -1   5      108.82       93.22      4.88 o 
   6  -1   5       67.12       79.22      5.06 o 
   7  -1   5       20.98       34.02      5.97 o 
   8  -1   5        3.25        0.09      3.55 o 
 -10   0   5      204.91      223.47     12.32 o 
  -9   0   5       14.81        7.17      3.55 o 
  -8   0   5        0.46        1.62      2.64 o 
  -7   0   5      182.54      207.78      7.24 o 
  -6   0   5      934.90      969.60     16.54 o 
  -5   0   5      914.63      973.13     12.99 o 
  -4   0   5     1073.42     1003.59     12.86 o 
  -3   0   5     1016.61      980.68     12.23 o 
  -2   0   5      718.07      780.40     11.17 o 
  -1   0   5     6654.14     6371.29     66.69 o 
   0   0   5     1447.69     1310.49     15.15 o 
   1   0   5      466.98      423.49      6.28 o 
   2   0   5       29.54       30.05      1.99 o 
   3   0   5      233.41      232.73      4.91 o 
   4   0   5      986.64      956.77     13.28 o 
   5   0   5      124.21      131.21      5.55 o 
   6   0   5       26.82       21.94      3.23 o 
   7   0   5      200.87      215.37     10.30 o 
   8   0   5        1.28        4.69      3.88 o 
 -10   1   5        9.17        5.30      3.79 o 
  -9   1   5      120.00      132.38      7.69 o 
  -8   1   5      962.33      985.96     18.35 o 
  -7   1   5       14.46       14.22      2.94 o 
  -6   1   5     1300.86     1329.50     25.06 o 
  -5   1   5      226.68      212.37      6.98 o 
  -4   1   5       90.50       89.84      2.97 o 
  -3   1   5     1341.39     1331.58     15.86 o 
  -2   1   5      621.37      554.65     20.78 o 
  -1   1   5     2240.05     2312.56     25.54 o 
   0   1   5     5579.57     5964.52     62.93 o 
   1   1   5     2163.66     2209.67     25.05 o 
   2   1   5     1844.31     1811.15     21.44 o 
   3   1   5      443.78      469.58      9.28 o 
   4   1   5       92.23       82.63      3.72 o 
   5   1   5      759.71      656.19     13.26 o 
   6   1   5      492.82      501.49     20.57 o 
   7   1   5      135.90      131.65      9.35 o 
 -10   2   5      519.95      467.34     20.64 o 
  -9   2   5       17.82       11.23      4.59 o 
  -8   2   5      196.51      193.94     13.47 o 
  -7   2   5        0.35       -1.51      2.16 o 
  -6   2   5      141.18      146.74      4.19 o 
  -5   2   5      174.64      199.88      4.76 o 
  -4   2   5      545.49      557.77      8.20 o 
  -3   2   5     2009.10     2191.63     29.31 o 
  -2   2   5       13.91       14.75      1.85 o 
  -1   2   5      210.72      174.06      3.93 o 
   0   2   5        2.81       10.91      1.37 o 
   1   2   5      959.65     1127.34     14.37 o 
   2   2   5       95.96       99.24      3.50 o 
   3   2   5      493.08      538.21      9.00 o 
   4   2   5      226.81      237.53      7.15 o 
   5   2   5      762.65      719.52     14.44 o 
   6   2   5        6.01        1.86      2.44 o 
   7   2   5       11.66       21.55      4.91 o 
 -10   3   5      195.28      219.54     11.70 o 
  -9   3   5      295.55      297.19      9.56 o 
  -8   3   5      791.82      775.45     23.44 o 
  -7   3   5     1363.14     1337.50     21.59 o 
  -6   3   5     1524.16     1594.33     19.92 o 
  -5   3   5        7.90       23.01      1.96 o 
  -4   3   5     1856.41     1855.76     25.97 o 
  -3   3   5        6.40       43.51      3.04 o 
  -2   3   5      610.62      574.91     11.71 o 
  -1   3   5      892.36      887.60     12.55 o 
   0   3   5        0.64        5.39      1.26 o 
   1   3   5     1219.92     1226.11     15.86 o 
   2   3   5      336.56      330.80      6.68 o 
   3   3   5      467.52      424.55      8.08 o 
   4   3   5      171.71      228.80      7.38 o 
   5   3   5      151.59      148.99      8.33 o 
   6   3   5      246.36      235.23     16.31 o 
 -10   4   5        0.15       -1.16      4.52 o 
  -9   4   5       54.59       56.55      6.73 o 
  -8   4   5        5.03        8.58      5.02 o 
  -7   4   5      249.34      246.10     10.24 o 
  -6   4   5      109.74      127.43      4.09 o 
  -5   4   5      706.31      693.76     12.63 o 
  -4   4   5       13.18       15.08      2.32 o 
  -3   4   5      192.62      152.46      6.83 o 
  -2   4   5      210.42      188.29      7.84 o 
  -1   4   5      297.09      276.04      5.43 o 
   0   4   5       35.03       33.45      2.37 o 
   1   4   5      277.81      246.01      5.75 o 
   2   4   5     1081.28     1058.83     14.98 o 
   3   4   5       20.27       22.17      2.55 o 
   4   4   5      121.33      115.67      8.50 o 
   5   4   5       94.46       87.65      6.45 o 
   6   4   5      170.00        1.63      3.42 o 
 -10   5   5        1.33        2.80      4.70 o 
  -9   5   5       63.84       71.55      9.88 o 
  -8   5   5     1479.23     1483.78     31.20 o 
  -7   5   5        9.34       11.09      2.56 o 
  -6   5   5      220.25      227.90      7.00 o 
  -5   5   5     1179.46     1227.39     19.70 o 
  -4   5   5        9.44        6.60      2.27 o 
  -3   5   5      468.25      455.34     11.10 o 
  -2   5   5     1100.69     1059.34     17.28 o 
  -1   5   5      825.78      875.15     12.30 o 
   0   5   5      840.02      856.65     12.52 o 
   1   5   5       38.46       26.56      2.64 o 
   2   5   5       60.21       50.54      3.96 o 
   3   5   5      246.43      262.72      6.85 o 
   4   5   5       59.07       45.77      6.62 o 
   5   5   5        8.43       11.95      4.41 o 
 -10   6   5      175.91      148.34     10.99 o 
  -9   6   5      537.43      561.03     17.75 o 
  -8   6   5        5.77        9.81      4.41 o 
  -7   6   5      107.33      118.56      5.78 o 
  -6   6   5     5922.18     6036.93     77.98 o 
  -5   6   5        0.24        2.32      2.62 o 
  -4   6   5      866.98      910.95     44.71 o 
  -3   6   5      621.90      569.09     14.45 o 
  -2   6   5        0.09        4.22      2.43 o 
  -1   6   5     4893.99     4743.85     52.60 o 
   0   6   5      218.85      217.88      5.89 o 
   1   6   5        2.65       10.22      2.23 o 
   2   6   5       25.96       28.56      3.01 o 
   3   6   5       43.99       40.37      5.46 o 
   4   6   5      565.57      561.83     16.78 o 
 -10   7   5       61.08       56.97      8.00 o 
  -9   7   5       34.05       20.65      5.55 o 
  -8   7   5        1.50       -1.24      3.91 o 
  -7   7   5      376.21      377.19     10.19 o 
  -6   7   5      484.79      481.66     11.55 o 
  -5   7   5      110.96      129.75      6.13 o 
  -4   7   5        6.01        7.48      2.74 o 
  -3   7   5      365.84      351.52     11.57 o 
  -2   7   5        2.85        9.70      5.37 o 
  -1   7   5       24.23       27.02      3.70 o 
   0   7   5      211.67      204.42      7.44 o 
   1   7   5        7.29       12.01      3.04 o 
   2   7   5      255.29      268.32      8.76 o 
   3   7   5       56.64       69.46      7.04 o 
 -10   8   5      237.12      250.41     13.42 o 
  -9   8   5        0.12       -3.62      4.45 o 
  -8   8   5      256.60      293.85     12.79 o 
  -7   8   5        1.72       -0.29      2.83 o 
  -6   8   5      616.68      576.50     13.21 o 
  -5   8   5       45.95       40.34      4.35 o 
  -4   8   5      482.74      471.55     11.77 o 
  -3   8   5     2207.63     2260.89     33.71 o 
  -2   8   5      785.65      725.34     31.00 o 
  -1   8   5      190.72      189.47      7.49 o 
   0   8   5       37.95       31.67      5.14 o 
   1   8   5      176.45      199.35      9.88 o 
   2   8   5      405.34      416.82     14.30 o 
   3   8   5       11.92       23.09      8.88 o 
  -9   9   5      165.39      176.54     11.66 o 
  -8   9   5      353.24      358.61     11.02 o 
  -7   9   5        9.73       11.22      3.61 o 
  -6   9   5      413.60      395.84     12.67 o 
  -5   9   5        3.21        0.95      3.49 o 
  -4   9   5      567.61      543.07     13.18 o 
  -3   9   5       22.25       15.35      3.76 o 
  -2   9   5        3.05        5.25      2.98 o 
  -1   9   5      106.41      129.71      8.70 o 
   0   9   5      314.19      290.84     12.16 o 
   1   9   5      587.28      614.62     18.42 o 
  -9  10   5       21.56       31.09      7.04 o 
  -8  10   5       14.31       12.06      4.00 o 
  -7  10   5       49.93       54.94      6.52 o 
  -6  10   5      229.88      209.30     10.86 o 
  -5  10   5       59.60       64.82      6.06 o 
  -4  10   5       12.44       14.44      4.73 o 
  -3  10   5       40.85       32.52      5.77 o 
  -2  10   5      128.89      108.26     29.03 o 
  -1  10   5      453.54      464.98     21.68 o 
   0  10   5        2.99        7.30      6.27 o 
  -8  11   5      462.38      451.37     17.67 o 
  -7  11   5      289.53      338.20     21.87 o 
  -6  11   5       33.70       19.76      9.81 o 
  -5  11   5       43.03       25.49      9.00 o 
  -4  11   5      750.87      725.99     34.99 o 
  -3  11   5      261.17      272.53     12.89 o 
  -2  11   5      791.19      765.10     41.98 o 
  -1  11   5       71.97       39.81     24.32 o 
  -6  12   5      161.02      183.94     11.52 o 
  -5  12   5       16.85       18.08      5.78 o 
  -4  12   5        1.23        3.28      4.74 o 
   2 -14   6      123.82      134.23     10.57 o 
   3 -14   6       75.34       84.73     11.27 o 
   4 -14   6        0.75       -1.01      4.71 o 
   5 -14   6      140.49      143.15     10.10 o 
   6 -14   6       62.52       53.10      7.39 o 
   0 -13   6       96.25      111.80      7.89 o 
   1 -13   6       45.31       47.26      5.56 o 
   2 -13   6        0.27       -1.64      3.40 o 
   3 -13   6       19.17       25.72      4.46 o 
   4 -13   6      207.16      217.38     11.29 o 
   5 -13   6      119.87      104.55      8.91 o 
   6 -13   6       39.20       44.13     11.01 o 
   7 -13   6       13.33       11.38      5.35 o 
  -2 -12   6        1.96        3.35      3.99 o 
  -1 -12   6        0.72        1.85      3.57 o 
   0 -12   6       72.35       57.05      5.69 o 
   1 -12   6       51.13       44.24      5.16 o 
   2 -12   6       41.87       35.90      4.55 o 
   3 -12   6      523.83      575.50     13.45 o 
   4 -12   6       38.18       43.97      4.97 o 
   5 -12   6       42.40       40.05      4.69 o 
   6 -12   6        0.26        3.26      3.50 o 
   7 -12   6       38.16       35.83      5.87 o 
  -3 -11   6      405.04      393.17     67.77 o 
  -2 -11   6      129.37      162.66      9.01 o 
  -1 -11   6        3.55        2.22      3.26 o 
   0 -11   6       47.60       38.70      4.75 o 
   1 -11   6       61.16       45.46      4.71 o 
   2 -11   6       89.30       99.50      6.01 o 
   3 -11   6      105.22       99.03      6.13 o 
   4 -11   6        7.30       13.94      3.30 o 
   5 -11   6     1222.62     1327.77     24.76 o 
   6 -11   6       18.36       20.01      3.89 o 
   8 -11   6       60.53       51.01     11.09 o 
   9 -11   6        9.21        6.10      7.11 o 
  -4 -10   6      112.90      126.33     10.27 o 
  -3 -10   6        2.74       -1.84      3.03 o 
  -2 -10   6        3.92       11.11      3.35 o 
  -1 -10   6      480.59      463.97     11.73 o 
   0 -10   6      133.78      139.71      6.73 o 
   1 -10   6     1616.18     1585.84     24.97 o 
   2 -10   6        1.79        1.24      2.89 o 
   3 -10   6      100.90      115.62      8.46 o 
   4 -10   6       36.66       40.72      8.46 o 
   5 -10   6       48.46       43.54      3.56 o 
   6 -10   6       58.85       71.33      5.05 o 
   7 -10   6      110.51      124.85      5.63 o 
   8 -10   6      293.26      303.00     17.51 o 
   9 -10   6       31.61       31.96      6.08 o 
  -5  -9   6       70.76       62.95     11.35 o 
  -4  -9   6       97.81      113.38      9.49 o 
  -3  -9   6       55.13       49.67      4.85 o 
  -2  -9   6     1206.33     1171.65     23.05 o 
  -1  -9   6       48.30       36.55      5.09 o 
   0  -9   6     1742.14     1715.21     26.15 o 
   1  -9   6      411.62      410.15      9.93 o 
   2  -9   6      149.28      139.53      6.03 o 
   3  -9   6      906.17      861.04     15.25 o 
   4  -9   6      761.60      768.09     12.12 o 
   5  -9   6       84.94      100.46      5.19 o 
   6  -9   6      138.44      141.23      5.39 o 
   7  -9   6        9.87        6.73      3.11 o 
   8  -9   6      280.54      303.32     12.18 o 
  -6  -8   6       17.19       15.10      6.05 o 
  -5  -8   6       50.57       61.34     13.31 o 
  -4  -8   6      119.04      129.04     12.36 o 
  -3  -8   6      797.08      761.26     15.49 o 
  -2  -8   6       73.57       76.39      5.07 o 
  -1  -8   6      149.38      137.71      7.82 o 
   0  -8   6     1692.97     1643.56     30.11 o 
   1  -8   6      255.58      266.48      7.35 o 
   2  -8   6     2749.61     2777.48     32.01 o 
   3  -8   6      302.97      295.78      7.35 o 
   4  -8   6        6.22        6.48      1.94 o 
   5  -8   6      382.32      374.02      9.05 o 
   6  -8   6      103.98      110.11      5.41 o 
   7  -8   6      121.43      128.56      6.34 o 
   8  -8   6       14.64       10.80      4.23 o 
   9  -8   6        1.45        8.16      4.50 o 
  -6  -7   6       33.92       36.44      6.48 o 
  -5  -7   6       65.06       51.57      6.74 o 
  -4  -7   6      207.01      187.61     12.80 o 
  -3  -7   6       79.13       93.17      5.26 o 
  -2  -7   6       19.82       11.74      2.58 o 
  -1  -7   6      685.28      763.21     13.65 o 
   0  -7   6       83.82      109.25      4.87 o 
   1  -7   6     1356.63     1250.27     17.97 o 
   2  -7   6      287.68      320.49      6.17 o 
   3  -7   6      160.26      168.76      4.64 o 
   4  -7   6       87.64       71.26      3.47 o 
   5  -7   6        0.18        1.37      1.75 o 
   6  -7   6      582.68      584.53     10.26 o 
   7  -7   6      601.68      617.87     29.99 o 
   8  -7   6       13.79       11.31      4.18 o 
   9  -7   6      250.54      267.00     24.92 o 
  -7  -6   6      492.57      496.65     35.30 o 
  -6  -6   6       14.43       14.67      5.08 o 
  -5  -6   6      899.04      914.62     22.19 o 
  -4  -6   6      520.28      516.85     11.37 o 
  -3  -6   6      133.17      136.10      7.59 o 
  -2  -6   6      443.78      389.86      8.78 o 
  -1  -6   6      322.32      379.05      8.32 o 
   0  -6   6     1011.55      979.65     15.35 o 
   1  -6   6      462.17      550.69      8.22 o 
   2  -6   6     1310.23     1322.36     42.67 o 
   3  -6   6     3342.01     3394.67     53.99 o 
   4  -6   6      177.24      141.32      4.75 o 
   5  -6   6      960.95      945.60     15.41 o 
   6  -6   6        6.85        5.96      2.00 o 
   7  -6   6     1000.16      983.65     22.77 o 
   8  -6   6      793.90      804.63     21.05 o 
   9  -6   6      210.86      203.68     12.11 o 
  -8  -5   6       18.41        2.80      5.10 o 
  -7  -5   6      158.93      161.67     10.07 o 
  -6  -5   6      197.32      179.69      9.66 o 
  -5  -5   6      704.90      699.13     18.02 o 
  -4  -5   6      307.33      302.62      7.94 o 
  -3  -5   6      593.36      590.56      9.28 o 
  -2  -5   6      298.86      324.02      5.96 o 
  -1  -5   6      285.83      314.71      7.54 o 
   0  -5   6        0.28        7.87      1.73 o 
   1  -5   6      189.09      199.76      4.31 o 
   2  -5   6     1339.59     1275.47     15.70 o 
   3  -5   6      183.83      212.90      4.66 o 
   4  -5   6      477.85      526.33      8.45 o 
   5  -5   6      635.22      661.18     10.33 o 
   6  -5   6      264.65      264.29      7.70 o 
   7  -5   6       30.45       35.54      6.49 o 
   8  -5   6       11.75        6.76      4.00 o 
   9  -5   6       30.13       33.74      6.01 o 
  -8  -4   6     1065.12     1027.18     25.92 o 
  -7  -4   6      199.37      228.48     10.99 o 
  -6  -4   6        5.25       10.61      4.05 o 
  -5  -4   6      126.05      136.34      7.39 o 
  -4  -4   6     1279.80     1341.03     17.42 o 
  -3  -4   6      935.18      871.55     12.02 o 
  -2  -4   6      163.59      203.81      4.53 o 
  -1  -4   6       41.37       47.55      2.58 o 
   0  -4   6     1645.31     1521.17     17.81 o 
   1  -4   6       74.69       47.24      2.18 o 
   2  -4   6     4168.24     4583.28     49.24 o 
   3  -4   6       83.43       94.80      3.09 o 
   4  -4   6       69.43       67.29      3.02 o 
   5  -4   6      197.92      164.81      4.64 o 
   6  -4   6       12.48       21.25      2.93 o 
   7  -4   6       47.30       58.29      6.12 o 
   8  -4   6       43.91       33.14      5.55 o 
   9  -4   6       23.20       16.40      4.99 o 
  -8  -3   6       86.86       96.48      8.68 o 
  -7  -3   6      143.25      129.03      6.69 o 
  -6  -3   6      333.66      351.83      9.50 o 
  -5  -3   6     1420.71     1450.28     18.80 o 
  -4  -3   6      286.54      316.57      6.25 o 
  -3  -3   6       88.41       76.63      3.27 o 
  -2  -3   6     4069.66     4371.02     47.17 o 
  -1  -3   6      870.34      771.89     11.62 o 
   0  -3   6     6320.54     6419.52     67.50 o 
   1  -3   6      969.07      806.24     12.30 o 
   2  -3   6        3.31       11.77      1.72 o 
   3  -3   6     3355.85     3354.82     37.04 o 
   4  -3   6      517.12      471.13      7.72 o 
   5  -3   6     1355.77     1358.26     17.69 o 
   6  -3   6       11.88       11.40      2.61 o 
   7  -3   6      397.95      386.42     15.57 o 
   8  -3   6        6.70        5.13      3.99 o 
   9  -3   6      469.05      494.24     17.21 o 
  -9  -2   6        9.97        0.28      4.23 o 
  -8  -2   6        1.13        1.12      2.97 o 
  -7  -2   6      188.70      171.26      7.60 o 
  -6  -2   6       23.65       21.94      3.16 o 
  -5  -2   6      131.07      117.16      4.09 o 
  -4  -2   6       31.13       21.06      1.99 o 
  -3  -2   6     3688.38     3685.55     40.40 o 
  -2  -2   6       11.20       10.56      1.37 o 
  -1  -2   6       72.58       90.66      4.28 o 
   0  -2   6      154.81      197.78      4.81 o 
   1  -2   6      161.10      193.26      7.17 o 
   2  -2   6      463.67      533.59      9.35 o 
   3  -2   6      363.48      272.00      5.38 o 
   4  -2   6      121.35      132.70      3.87 o 
   5  -2   6      355.60      355.52      8.60 o 
   6  -2   6        7.30        7.58      2.45 o 
   7  -2   6       25.81       19.82      5.41 o 
   8  -2   6       20.65       19.59      4.89 o 
  -9  -1   6      351.86      378.97     11.53 o 
  -8  -1   6      150.82      138.19      6.94 o 
  -7  -1   6      746.13      779.44     15.39 o 
  -6  -1   6      237.72      208.40      6.95 o 
  -5  -1   6     1145.65     1111.06     14.73 o 
  -4  -1   6      125.71      170.41      4.23 o 
  -3  -1   6     3358.54     3233.51     35.63 o 
  -2  -1   6     1107.60     1030.66     12.78 o 
  -1  -1   6     1228.17     1417.65     16.44 o 
   0  -1   6     5467.44     5942.42     72.47 o 
   1  -1   6      418.03      465.50      8.90 o 
   2  -1   6     2569.92     2437.72     31.67 o 
   3  -1   6        3.91       13.57      1.54 o 
   4  -1   6      833.31      808.02     11.67 o 
   5  -1   6      382.75      391.59      9.30 o 
   6  -1   6        9.08       16.62      3.02 o 
   7  -1   6     1160.54     1074.33     25.32 o 
   8  -1   6      150.69      187.52     10.44 o 
 -10   0   6      182.96      211.51     14.21 o 
  -9   0   6       11.53       14.05      3.84 o 
  -8   0   6      105.64      118.84      6.42 o 
  -7   0   6      626.68      641.94     13.29 o 
  -6   0   6      127.33      119.77      7.16 o 
  -5   0   6       26.68       22.09      1.97 o 
  -4   0   6       32.81       17.02      1.66 o 
  -3   0   6      238.33      242.05      8.05 o 
  -2   0   6     1788.77     1962.17     25.24 o 
  -1   0   6     3000.21     2893.85     31.58 o 
   0   0   6      731.57      673.52      8.93 o 
   1   0   6      701.26      696.34      9.43 o 
   2   0   6        5.65        4.86      1.50 o 
   3   0   6      263.67      282.40      6.47 o 
   4   0   6     1750.15     1784.13     22.19 o 
   5   0   6      138.25      130.24      5.63 o 
   6   0   6      136.20      126.06      8.14 o 
   7   0   6      195.23      209.84     10.32 o 
   8   0   6       39.48       35.92     10.06 o 
 -10   1   6      398.47      411.29     12.46 o 
  -9   1   6      628.74      600.31     19.50 o 
  -8   1   6        1.07        1.85      2.84 o 
  -7   1   6       33.75       35.17      3.82 o 
  -6   1   6        0.79        0.92      1.23 o 
  -5   1   6      279.31      250.10      5.89 o 
  -4   1   6      460.74      443.77      7.14 o 
  -3   1   6       13.92       14.68      1.49 o 
  -2   1   6      197.88      169.28      4.24 o 
  -1   1   6      131.09      116.21      3.14 o 
   0   1   6      215.96      328.66      5.63 o 
   1   1   6       68.20       98.00      4.41 o 
   2   1   6      131.60      115.84      3.68 o 
   3   1   6     1448.44     1477.94     18.84 o 
   4   1   6       58.43       63.85      3.93 o 
   5   1   6       37.35       32.21      3.58 o 
   6   1   6       87.29       84.79      7.29 o 
   7   1   6      205.29      198.50     11.88 o 
 -10   2   6        3.04        2.25      4.47 o 
  -9   2   6      158.86      176.00     10.07 o 
  -8   2   6     1337.00     1344.83     22.65 o 
  -7   2   6       63.46       69.21      4.77 o 
  -6   2   6      580.58      593.88      9.50 o 
  -5   2   6       34.01       31.85      2.28 o 
  -4   2   6      237.80      214.58      4.62 o 
  -3   2   6     2982.23     2914.80     38.39 o 
  -2   2   6      128.13      130.48      4.50 o 
  -1   2   6      199.17      169.62      4.38 o 
   0   2   6       70.48      104.13      4.42 o 
   1   2   6       11.03        9.82      2.64 o 
   2   2   6     1524.82     1517.98     19.14 o 
   3   2   6       56.31       75.50      3.68 o 
   4   2   6      680.73      715.67     13.92 o 
   5   2   6      273.34      292.95     10.81 o 
   6   2   6      410.45      387.64     13.62 o 
   7   2   6      955.45      975.45     24.85 o 
 -10   3   6       30.85       26.82      6.15 o 
  -9   3   6       48.92       51.56      6.55 o 
  -8   3   6       25.80       25.45      5.38 o 
  -7   3   6      125.54      148.01      6.13 o 
  -6   3   6      437.52      464.02      8.14 o 
  -5   3   6      578.29      614.58      9.33 o 
  -4   3   6       48.92       93.22      4.26 o 
  -3   3   6       13.46       25.69      4.61 o 
  -2   3   6      220.32      219.21      6.07 o 
  -1   3   6       22.42       22.84      1.74 o 
   0   3   6       97.47      108.50      3.66 o 
   1   3   6      301.51      294.49      6.16 o 
   2   3   6       41.57       34.53      2.69 o 
   3   3   6      155.37      136.37      4.73 o 
   4   3   6      541.40      552.72     12.17 o 
   5   3   6       33.44       37.86      4.22 o 
   6   3   6      188.07      152.73     34.25 o 
 -10   4   6      316.76      355.09     14.73 o 
  -9   4   6       52.13       50.44      6.77 o 
  -8   4   6      594.55      655.01     18.23 o 
  -7   4   6       31.83       26.49      4.79 o 
  -6   4   6       14.35       19.51      2.86 o 
  -5   4   6     1094.49     1077.07     17.71 o 
  -4   4   6     1045.18     1082.95     17.55 o 
  -3   4   6      274.53      263.26      7.11 o 
  -2   4   6      233.49      217.28     18.04 o 
  -1   4   6     3091.52     3255.19     36.67 o 
   0   4   6     1014.58      982.33     13.63 o 
   1   4   6      766.65      781.92     11.91 o 
   2   4   6      169.38      169.25      5.27 o 
   3   4   6      149.42      121.27      4.81 o 
   4   4   6     1145.68     1140.07     20.27 o 
   5   4   6      422.98      408.76     13.94 o 
 -10   5   6       25.17       20.55      5.80 o 
  -9   5   6        0.22       -0.97      4.11 o 
  -8   5   6      974.83     1026.21     24.43 o 
  -7   5   6      187.64      189.88      6.84 o 
  -6   5   6      484.13      501.31     11.17 o 
  -5   5   6      108.78      118.53      5.46 o 
  -4   5   6      144.81      147.10      6.14 o 
  -3   5   6     1827.71     1784.36     26.52 o 
  -2   5   6     1185.19     1161.33     18.89 o 
  -1   5   6      261.53      248.92      5.73 o 
   0   5   6        1.64        9.43      1.95 o 
   1   5   6        1.05        1.69      1.81 o 
   2   5   6      347.02      365.06      8.05 o 
   3   5   6      402.82      411.27      8.96 o 
   4   5   6      191.28      175.44      9.28 o 
   5   5   6      243.62      226.06     15.27 o 
 -10   6   6      159.23      143.01     10.94 o 
  -9   6   6      238.23      243.15     21.22 o 
  -8   6   6      578.61      591.25     20.61 o 
  -7   6   6      266.40      266.34      8.41 o 
  -6   6   6     1973.30     1965.81     29.74 o 
  -5   6   6      633.75      628.97     13.08 o 
  -4   6   6       21.87       21.25      5.10 o 
  -3   6   6      275.76      263.05      9.90 o 
  -2   6   6      453.36      421.83     10.23 o 
  -1   6   6      274.41      269.22      8.28 o 
   0   6   6      524.90      544.05      9.86 o 
   1   6   6      110.71      110.29      6.12 o 
   2   6   6      295.67      303.86      7.72 o 
   3   6   6        9.69        8.05      4.40 o 
   4   6   6       34.34       37.61      5.79 o 
 -10   7   6      189.57      187.87     12.36 o 
  -9   7   6        7.89        7.73      6.62 o 
  -8   7   6       36.64       31.80      5.89 o 
  -7   7   6      206.19      188.59      7.56 o 
  -6   7   6     1427.15     1386.24     23.32 o 
  -5   7   6      677.58      689.87     17.95 o 
  -4   7   6      636.28      591.60     13.02 o 
  -3   7   6      595.68      595.43     16.51 o 
  -2   7   6      141.49      142.66      6.96 o 
  -1   7   6      398.54      390.46     10.30 o 
   0   7   6      354.61      377.23     10.21 o 
   1   7   6       14.19       17.34      4.08 o 
   2   7   6     1110.67     1136.84     25.33 o 
   3   7   6       54.48       67.45     10.49 o 
 -10   8   6       92.40       67.17     13.38 o 
  -9   8   6        3.74       -6.78      4.70 o 
  -8   8   6      204.88      189.28     11.06 o 
  -7   8   6      357.33      365.72     10.71 o 
  -6   8   6      169.86      149.74      7.23 o 
  -5   8   6        0.25        0.40      1.62 o 
  -4   8   6       60.02       57.44      5.31 o 
  -3   8   6        7.99        5.49      4.02 o 
  -2   8   6      493.47      457.88     11.76 o 
  -1   8   6        5.77        8.36      4.35 o 
   0   8   6       10.78       14.18      4.08 o 
   1   8   6       80.50       73.88      7.15 o 
   2   8   6      271.43      316.72     12.69 o 
  -9   9   6        4.07       -2.49      5.21 o 
  -8   9   6     1726.45     1635.61     28.12 o 
  -7   9   6       69.91       54.66      7.38 o 
  -6   9   6      100.53      104.20      6.77 o 
  -5   9   6        2.16       -1.04      3.20 o 
  -4   9   6        0.93        0.83      3.14 o 
  -3   9   6     1141.36     1205.98     26.59 o 
  -2   9   6      124.92      111.17      9.95 o 
  -1   9   6      317.64      314.12     17.47 o 
   0   9   6       15.47       11.22      4.40 o 
   1   9   6       15.00       27.76      5.46 o 
  -8  10   6      140.14      174.57     14.16 o 
  -7  10   6       25.99       14.35      6.25 o 
  -6  10   6       48.88       37.24     12.11 o 
  -5  10   6      369.80      358.85     13.73 o 
  -4  10   6      762.53      780.26     23.08 o 
  -3  10   6       32.41       17.32      8.31 o 
  -2  10   6       22.13       25.70      5.53 o 
  -1  10   6      483.48      533.79     37.07 o 
  -7  11   6       66.40       74.47     14.77 o 
  -6  11   6       43.00       38.40      8.76 o 
  -5  11   6      145.01      144.50     18.98 o 
  -4  11   6       99.53       95.23      9.03 o 
  -3  11   6        0.62       -5.62      4.72 o 
  -2  11   6       86.48       75.99      8.44 o 
   2 -14   7      227.37      219.68      9.86 o 
   3 -14   7        0.73       -5.75      3.83 o 
   4 -14   7        0.72        0.85      4.90 o 
   5 -14   7       12.18        6.23      5.29 o 
   6 -14   7      535.46      586.59     18.66 o 
   0 -13   7       55.60       54.68      5.98 o 
   1 -13   7      274.91      313.31     11.93 o 
   2 -13   7       71.20       57.83      5.76 o 
   3 -13   7        1.08        7.88      3.85 o 
   4 -13   7        6.99        1.34      4.65 o 
   5 -13   7       26.88       21.61      4.20 o 
   6 -13   7      265.04      278.89     12.48 o 
  -2 -12   7       16.36       21.81      4.73 o 
  -1 -12   7       35.98       35.59      5.01 o 
   0 -12   7       81.83       95.65      6.72 o 
   1 -12   7      748.98      717.25     19.66 o 
   2 -12   7       12.43       10.35      3.57 o 
   3 -12   7      486.61      523.26     12.74 o 
   4 -12   7       24.05       25.68      4.29 o 
   5 -12   7      560.48      563.10     13.34 o 
   6 -12   7       16.69       10.76      3.83 o 
   7 -12   7       38.96       53.62      6.92 o 
  -3 -11   7      108.82      111.49     10.78 o 
  -2 -11   7        0.35        0.46      3.07 o 
  -1 -11   7      599.59      599.31     14.19 o 
   0 -11   7      134.53      136.52      7.09 o 
   1 -11   7       66.39       53.61      4.95 o 
   2 -11   7      421.44      403.42     10.67 o 
   3 -11   7      145.00      148.44      6.93 o 
   4 -11   7       62.57       59.10      5.10 o 
   5 -11   7      495.75      489.49     15.86 o 
   6 -11   7       33.41       45.08      6.31 o 
   7 -11   7      231.70      217.76     10.32 o 
   8 -11   7        4.25        0.29      4.16 o 
  -4 -10   7      203.32      200.73     11.87 o 
  -3 -10   7      199.33      196.92     12.60 o 
  -2 -10   7      289.43      311.11      9.87 o 
  -1 -10   7        3.96        5.86      3.71 o 
   0 -10   7       75.16       73.76      5.36 o 
   1 -10   7      991.80     1019.41     18.20 o 
   2 -10   7     1383.65     1418.87     22.84 o 
   3 -10   7       79.63       78.50      7.55 o 
   4 -10   7        1.89       11.50      4.64 o 
   5 -10   7        1.96       -1.23      2.63 o 
   6 -10   7      423.88      475.71     11.38 o 
   7 -10   7      128.64      124.57     11.57 o 
   8 -10   7        1.11        4.95      4.41 o 
   9 -10   7       14.92       19.11      5.58 o 
  -5  -9   7      103.77       79.91     10.27 o 
  -4  -9   7        1.26        6.22      5.05 o 
  -3  -9   7        2.30        7.53      4.72 o 
  -2  -9   7      467.26      481.90     11.72 o 
  -1  -9   7       23.32       18.17      3.37 o 
   0  -9   7      485.31      509.79     14.00 o 
   1  -9   7      316.10      338.88      9.02 o 
   2  -9   7      118.77      113.57      9.85 o 
   3  -9   7      718.76      731.65     13.78 o 
   4  -9   7       33.71       31.16      3.51 o 
   5  -9   7      458.29      446.88      8.98 o 
   6  -9   7        7.63        4.28      2.42 o 
   7  -9   7       43.34       43.08      5.61 o 
   8  -9   7       19.33       15.37      4.84 o 
   9  -9   7        0.30       -2.64      2.82 o 
  -6  -8   7       91.95      116.18     17.78 o 
  -5  -8   7      176.80      195.28     12.79 o 
  -4  -8   7       22.92       24.90      9.88 o 
  -3  -8   7      146.35      144.55      8.77 o 
  -2  -8   7       25.98       17.36      3.11 o 
  -1  -8   7      178.04      145.49      6.04 o 
   0  -8   7      523.31      513.77     10.87 o 
   1  -8   7      425.22      408.90     23.74 o 
   2  -8   7      248.52      260.45     11.95 o 
   3  -8   7     1350.77     1315.85     19.95 o 
   4  -8   7      148.96      140.00      4.88 o 
   5  -8   7      100.29       97.58      4.51 o 
   6  -8   7      259.63      259.30     10.95 o 
   7  -8   7        5.95        7.87      3.90 o 
   8  -8   7        9.53       11.99      4.11 o 
   9  -8   7       10.78        1.84      4.49 o 
  -6  -7   7       80.07       74.18     18.62 o 
  -5  -7   7      219.37      187.68     19.46 o 
  -4  -7   7      116.40      118.61      6.45 o 
  -3  -7   7        9.94        2.66      2.60 o 
  -2  -7   7      315.21      294.77     10.44 o 
  -1  -7   7       57.89       44.12      4.88 o 
   0  -7   7      913.31      901.15     15.06 o 
   1  -7   7     1065.30     1017.25     15.37 o 
   2  -7   7      804.03      760.01     23.35 o 
   3  -7   7        5.75        6.55      1.68 o 
   4  -7   7       13.94       16.49      3.14 o 
   5  -7   7      519.61      519.83     10.49 o 
   6  -7   7       42.91       42.87      3.93 o 
   7  -7   7     1411.54     1475.49     30.60 o 
   8  -7   7       13.52       16.61      4.73 o 
   9  -7   7       31.66       22.92      5.62 o 
  -7  -6   7        5.34        4.76      5.31 o 
  -6  -6   7      103.58      101.88     10.53 o 
  -5  -6   7      860.86      853.68     23.81 o 
  -4  -6   7      327.68      328.98      8.88 o 
  -3  -6   7        4.06        1.12      2.16 o 
  -2  -6   7      184.79      171.67      6.02 o 
  -1  -6   7      208.43      216.57      7.72 o 
   0  -6   7      687.87      673.03      9.59 o 
   1  -6   7      155.44      218.40      4.80 o 
   2  -6   7      291.12      278.73      5.63 o 
   3  -6   7      168.76      175.40      4.63 o 
   4  -6   7      394.88      377.10      7.07 o 
   5  -6   7        2.29        5.59      2.05 o 
   6  -6   7      574.62      573.71     15.65 o 
   7  -6   7      326.43      307.39     11.82 o 
   8  -6   7      114.06      119.39      9.06 o 
   9  -6   7      151.41      135.51     10.09 o 
  -8  -5   7       41.40       30.75      6.86 o 
  -7  -5   7       89.50       97.73     25.52 o 
  -6  -5   7      204.61      193.85     10.10 o 
  -5  -5   7      375.58      369.79     12.66 o 
  -4  -5   7       28.99       32.93      5.21 o 
  -3  -5   7       41.10       45.95      3.37 o 
  -2  -5   7      945.05      890.47     12.18 o 
  -1  -5   7      190.90      197.24      5.05 o 
   0  -5   7     2444.67     2358.32     26.80 o 
   1  -5   7     1123.96     1325.95     16.21 o 
   2  -5   7     1483.53     1625.58     19.43 o 
   3  -5   7       98.30       63.03      3.67 o 
   4  -5   7       39.98       32.98      2.36 o 
   5  -5   7     2806.59     2773.43     32.51 o 
   6  -5   7        1.93        8.63      3.41 o 
   7  -5   7        2.18        4.19      3.54 o 
   8  -5   7      490.12      492.57     16.14 o 
   9  -5   7       17.04        9.79      4.91 o 
  -8  -4   7      206.25      211.93     11.47 o 
  -7  -4   7       87.62      115.53      9.00 o 
  -6  -4   7      121.42      125.19      8.49 o 
  -5  -4   7        4.97        9.00      2.74 o 
  -4  -4   7      103.13      106.11      4.15 o 
  -3  -4   7      970.37      944.13     12.94 o 
  -2  -4   7     1279.69     1389.27     17.17 o 
  -1  -4   7      174.64      130.07      4.20 o 
   0  -4   7      273.42      384.89      6.35 o 
   1  -4   7      358.66      282.19      5.02 o 
   2  -4   7      222.60      198.26      5.37 o 
   3  -4   7        7.11       11.27      1.91 o 
   4  -4   7     1226.62     1258.22     16.30 o 
   5  -4   7      270.85      256.92      5.89 o 
   6  -4   7        0.12        0.28      2.54 o 
   7  -4   7      779.70      823.90     21.08 o 
   8  -4   7      107.57      117.16     14.77 o 
   9  -4   7       64.61       62.76     10.98 o 
  -9  -3   7      163.12      180.16     19.26 o 
  -8  -3   7        5.52        3.52      4.34 o 
  -7  -3   7       17.28        9.71      3.24 o 
  -6  -3   7        2.49       -1.35      2.42 o 
  -5  -3   7       71.41       80.58      3.83 o 
  -4  -3   7     1111.02     1225.92     16.10 o 
  -3  -3   7      214.13      183.92      5.84 o 
  -2  -3   7     1716.62     1703.71     20.22 o 
  -1  -3   7     1865.21     1847.89     62.17 o 
   0  -3   7     5071.69     5262.88     55.97 o 
   1  -3   7     5739.12     5618.89     69.35 o 
   2  -3   7       26.44       30.91      3.02 o 
   3  -3   7      105.70      106.62      3.60 o 
   4  -3   7        0.24        1.04      1.24 o 
   5  -3   7     1790.54     1787.02     26.32 o 
   6  -3   7      441.37      456.09     13.99 o 
   7  -3   7      127.17      125.43      8.08 o 
   8  -3   7      220.31      222.12     11.28 o 
  -9  -2   7      144.32      117.46     18.51 o 
  -8  -2   7       36.53       49.91      5.09 o 
  -7  -2   7      977.42     1069.71     21.47 o 
  -6  -2   7       48.40       52.99      4.32 o 
  -5  -2   7     1919.93     1925.01     23.54 o 
  -4  -2   7        0.96        3.12      1.39 o 
  -3  -2   7      890.86      970.71     12.84 o 
  -2  -2   7     1693.58     1730.73     20.33 o 
  -1  -2   7      311.08      281.55      5.03 o 
   0  -2   7    11446.54    11461.35    137.54 o 
   1  -2   7      332.35      363.31     12.83 o 
   2  -2   7      942.88      902.59     14.24 o 
   3  -2   7     1691.15     1585.78     19.29 o 
   4  -2   7      520.50      551.12      8.94 o 
   5  -2   7      783.00      766.73     18.47 o 
   6  -2   7      295.64      334.76     11.99 o 
   7  -2   7      479.68      495.58     15.78 o 
   8  -2   7      159.37      178.57     10.42 o 
  -9  -1   7        5.90        0.22      3.34 o 
  -8  -1   7       59.05       51.29      5.11 o 
  -7  -1   7       10.48       12.56      3.15 o 
  -6  -1   7      211.23      204.87      6.95 o 
  -5  -1   7      516.31      533.70      9.19 o 
  -4  -1   7     1378.69     1546.89     19.03 o 
  -3  -1   7      390.77      362.40      6.35 o 
  -2  -1   7      316.52      371.32      6.72 o 
  -1  -1   7     3937.07     4211.94     51.63 o 
   0  -1   7     2763.12     2896.31     37.24 o 
   1  -1   7        6.77        5.66      1.57 o 
   2  -1   7     4820.46     4664.26     54.16 o 
   3  -1   7        3.25        4.91      1.34 o 
   4  -1   7        1.34        7.28      1.66 o 
   5  -1   7      237.78      251.57      9.89 o 
   6  -1   7       95.73      107.83      7.97 o 
   7  -1   7      524.67      501.17     17.57 o 
   8  -1   7      371.88      438.51     25.52 o 
 -10   0   7       72.43       80.77     10.25 o 
  -9   0   7       92.70       89.10      6.59 o 
  -8   0   7        0.22        1.97      2.96 o 
  -7   0   7      658.43      632.13     13.29 o 
  -6   0   7      168.27      188.48      9.61 o 
  -5   0   7      203.35      180.59      4.74 o 
  -4   0   7      787.23      756.64     11.16 o 
  -3   0   7      873.81      862.23     12.98 o 
  -2   0   7      634.77      514.22      8.75 o 
  -1   0   7        6.02        3.82      1.20 o 
   0   0   7     1177.82     1077.57     13.43 o 
   1   0   7     3126.18     3273.82     36.18 o 
   2   0   7     2501.12     2468.32     28.41 o 
   3   0   7     3927.58     3846.14     43.10 o 
   4   0   7        4.76        6.47      1.64 o 
   5   0   7      944.02      925.69     21.49 o 
   6   0   7        4.84        9.24      3.82 o 
   7   0   7      413.67      402.35     14.57 o 
 -10   1   7      206.90      227.11     12.21 o 
  -9   1   7       33.97       34.04      4.70 o 
  -8   1   7       34.84       34.75      4.25 o 
  -7   1   7       18.25       14.83      3.08 o 
  -6   1   7       71.83       68.19      3.68 o 
  -5   1   7     2033.20     1962.73     26.71 o 
  -4   1   7        0.92        0.33      1.18 o 
  -3   1   7      625.05      567.40      8.38 o 
  -2   1   7      547.67      513.51      7.65 o 
  -1   1   7      378.32      315.60      5.56 o 
   0   1   7     3108.04     3042.18     33.89 o 
   1   1   7        0.19       10.45      1.51 o 
   2   1   7     2923.07     2929.98     33.58 o 
   3   1   7     1324.26     1394.39     20.93 o 
   4   1   7      283.36      276.46      9.73 o 
   5   1   7     1875.65     1803.48     35.35 o 
   6   1   7       34.54       39.83      8.36 o 
   7   1   7      199.93      178.38     10.34 o 
 -10   2   7      123.62      127.22     10.17 o 
  -9   2   7        1.63        0.78      2.97 o 
  -8   2   7       55.78       53.34      6.45 o 
  -7   2   7      686.96      708.51     13.90 o 
  -6   2   7        0.47        7.03      1.79 o 
  -5   2   7      335.50      370.35      6.89 o 
  -4   2   7       40.27       43.84      2.45 o 
  -3   2   7      174.99      172.86      5.44 o 
  -2   2   7     1535.99     1541.35     22.26 o 
  -1   2   7       13.01       10.31      1.42 o 
   0   2   7      372.13      317.84      6.10 o 
   1   2   7      169.96      192.89      4.87 o 
   2   2   7        2.93       15.63      1.95 o 
   3   2   7      267.34      233.36      5.92 o 
   4   2   7      173.73      143.88      7.88 o 
   5   2   7       52.72       44.98      5.43 o 
   6   2   7       26.43       33.82      5.45 o 
 -10   3   7      211.93      207.70     11.82 o 
  -9   3   7       38.44       25.80      5.38 o 
  -8   3   7     1595.80     1716.60     35.00 o 
  -7   3   7     1024.05     1056.28     23.79 o 
  -6   3   7      824.43      768.90     14.11 o 
  -5   3   7     1420.00     1450.07     22.15 o 
  -4   3   7     2256.38     2353.03     32.76 o 
  -3   3   7     2621.38     2676.17     45.18 o 
  -2   3   7     1881.19     1895.11     26.97 o 
  -1   3   7      587.44      584.74      8.99 o 
   0   3   7      371.10      341.88      6.64 o 
   1   3   7        8.42       10.67      4.73 o 
   2   3   7     2092.27     2033.98     25.27 o 
   3   3   7      603.57      614.42     10.77 o 
   4   3   7      511.59      449.95     19.44 o 
   5   3   7      599.16      577.57     16.91 o 
   6   3   7      100.67       94.80     14.81 o 
 -10   4   7      227.72      261.40     13.13 o 
  -9   4   7      251.37      262.66     12.26 o 
  -8   4   7       82.10       92.49      8.09 o 
  -7   4   7       30.77       33.90      4.49 o 
  -6   4   7       30.27       35.15      3.48 o 
  -5   4   7      770.81      740.26     13.91 o 
  -4   4   7     1980.88     1938.98     28.29 o 
  -3   4   7      920.16      899.49     15.56 o 
  -2   4   7      355.26      374.46     12.28 o 
  -1   4   7      116.70      133.11      4.15 o 
   0   4   7      370.70      360.13      7.22 o 
   1   4   7      347.53      367.80      7.62 o 
   2   4   7        6.29        7.59      2.04 o 
   3   4   7       22.41       30.95      4.17 o 
   4   4   7      241.18      264.26     10.78 o 
   5   4   7      334.58      374.95     13.72 o 
 -10   5   7      792.12      851.37     23.89 o 
  -9   5   7      103.16      106.30      9.11 o 
  -8   5   7      239.75      237.39     11.43 o 
  -7   5   7        1.97        1.11      2.42 o 
  -6   5   7      334.47      345.81     12.43 o 
  -5   5   7     1247.53     1251.16     20.71 o 
  -4   5   7       86.10      103.68      7.02 o 
  -3   5   7      685.93      688.66     13.50 o 
  -2   5   7     1102.14     1116.47     18.70 o 
  -1   5   7      117.66      134.12      6.13 o 
   0   5   7     1869.54     1860.47     23.57 o 
   1   5   7       82.02       73.45      4.12 o 
   2   5   7        1.76        6.75      2.21 o 
   3   5   7       98.82      116.85      5.33 o 
   4   5   7      147.25      138.60     12.05 o 
 -10   6   7      296.21      351.17     15.39 o 
  -9   6   7      100.21       86.44      8.62 o 
  -8   6   7      358.92      389.60     14.56 o 
  -7   6   7      276.10      296.58      9.11 o 
  -6   6   7      227.06      232.53      8.06 o 
  -5   6   7       52.77       54.85      4.64 o 
  -4   6   7        2.32        4.18      2.36 o 
  -3   6   7     2209.98     2127.77     31.57 o 
  -2   6   7       10.04        6.76      3.00 o 
  -1   6   7      282.78      316.38      9.11 o 
   0   6   7     3262.30     3328.99     46.26 o 
   1   6   7      695.11      698.58     14.48 o 
   2   6   7     2363.55     2253.73     29.16 o 
   3   6   7        0.25        6.01      4.02 o 
 -10   7   7       12.95        8.23      5.91 o 
  -9   7   7       18.20       18.47      5.97 o 
  -8   7   7       63.23       52.07      7.45 o 
  -7   7   7      253.75      246.00      8.68 o 
  -6   7   7       86.79       74.09      5.58 o 
  -5   7   7        4.64       11.78      3.22 o 
  -4   7   7      113.63      106.74      7.37 o 
  -3   7   7      163.35      180.40      7.69 o 
  -2   7   7      319.10      328.25      9.72 o 
  -1   7   7       99.66       98.30      5.93 o 
   0   7   7      368.70      358.65     10.21 o 
   1   7   7        0.94        2.14      3.39 o 
   2   7   7       99.80      100.10      7.78 o 
  -9   8   7      260.75      251.77     13.21 o 
  -8   8   7      873.46      876.57     18.28 o 
  -7   8   7       51.49       65.12      5.69 o 
  -6   8   7       16.64        5.85      3.33 o 
  -5   8   7      481.22      489.42     30.24 o 
  -4   8   7      284.53      247.22     28.16 o 
  -3   8   7      580.35      565.99     13.45 o 
  -2   8   7      102.20       93.59     10.99 o 
  -1   8   7       12.06        4.99      3.17 o 
   0   8   7      245.78      252.51     13.65 o 
   1   8   7       29.04       29.41      5.37 o 
  -9   9   7        9.74        6.34      5.94 o 
  -8   9   7       63.98       62.54      8.07 o 
  -7   9   7       43.67       35.93      5.62 o 
  -6   9   7      200.76      211.92      9.01 o 
  -5   9   7       42.08       32.93      4.88 o 
  -4   9   7       16.33        6.30      2.93 o 
  -3   9   7      317.62      334.80     10.85 o 
  -2   9   7       29.39       26.24      5.47 o 
  -1   9   7       29.33       44.79      6.28 o 
   0   9   7        0.15        1.19      3.91 o 
  -8  10   7      219.51      210.16      9.78 o 
  -7  10   7       27.94       23.82      4.87 o 
  -6  10   7        8.99        1.78      3.60 o 
  -5  10   7        0.25       -2.30      3.37 o 
  -4  10   7      210.20      219.55     15.13 o 
  -3  10   7      237.76      240.05     12.11 o 
  -2  10   7        4.23        0.63      4.06 o 
  -1  10   7      275.04      261.88     26.50 o 
  -6  11   7       66.90       56.62     10.62 o 
  -5  11   7      258.52      238.14     12.69 o 
  -4  11   7        5.76        4.18      4.36 o 
   1 -14   8       49.90       38.09      5.41 o 
   2 -14   8       26.02       17.66      4.66 o 
   3 -14   8        6.47       13.12      4.35 o 
   4 -14   8       46.21       45.12      5.78 o 
   5 -14   8       47.88       39.12      6.95 o 
  -1 -13   8       30.92       26.71      4.91 o 
   0 -13   8        5.02        9.96      4.18 o 
   1 -13   8      350.02      378.20     11.79 o 
   2 -13   8       65.20       61.80      5.91 o 
   3 -13   8        3.82        0.92      3.52 o 
   4 -13   8        9.87       15.76      4.26 o 
   5 -13   8      164.10      202.07     21.09 o 
   6 -13   8       32.96       21.93      8.34 o 
   7 -13   8       15.27        4.00      6.70 o 
  -2 -12   8      690.14      739.08     20.88 o 
  -1 -12   8       20.76       29.70      4.72 o 
   0 -12   8        5.00        9.70      4.72 o 
   1 -12   8      126.80      123.02      8.64 o 
   2 -12   8        0.30        4.57      3.35 o 
   3 -12   8      145.97      140.92      7.27 o 
   4 -12   8       36.13       41.16      6.47 o 
   5 -12   8        3.19        2.70      4.75 o 
   6 -12   8      202.60      244.06     11.13 o 
   7 -12   8        5.47       16.68      5.09 o 
   8 -12   8      152.41      118.81     12.96 o 
  -3 -11   8        0.02        4.82      5.58 o 
  -2 -11   8       79.14       85.80     10.50 o 
  -1 -11   8     1029.27     1043.72     24.16 o 
   0 -11   8      611.96      647.11     14.43 o 
   1 -11   8       13.27       14.22      3.64 o 
   2 -11   8        3.17       14.15      3.46 o 
   3 -11   8        2.20        0.03      2.83 o 
   4 -11   8      803.70      851.03     16.39 o 
   5 -11   8       62.50       60.20      6.43 o 
   6 -11   8       58.52       60.25      6.64 o 
   7 -11   8       32.26       31.63      8.49 o 
   8 -11   8      566.33      587.38     22.89 o 
  -4 -10   8        3.77        7.61      5.74 o 
  -3 -10   8        0.41       -0.05      4.80 o 
  -2 -10   8      134.93      150.35      9.57 o 
  -1 -10   8        7.10        8.49      4.98 o 
   0 -10   8      309.94      295.75     21.43 o 
   1 -10   8      133.27      126.49      9.89 o 
   2 -10   8      367.01      379.62      9.93 o 
   3 -10   8      516.62      539.54     11.96 o 
   4 -10   8      207.82      206.76     18.33 o 
   5 -10   8       30.78       23.56      3.51 o 
   6 -10   8       20.06       25.14      4.92 o 
   7 -10   8      129.55      104.35     11.24 o 
   8 -10   8       19.38       23.56      9.69 o 
  -5  -9   8        1.00        3.52      5.40 o 
  -4  -9   8      240.95      278.15     12.66 o 
  -3  -9   8       38.78       47.76      5.10 o 
  -2  -9   8      239.65      247.93     15.89 o 
  -1  -9   8       59.74       49.63      4.45 o 
   0  -9   8      517.45      515.88     11.55 o 
   1  -9   8     1654.34     1670.86     31.06 o 
   2  -9   8       50.31       41.27      5.49 o 
   3  -9   8     2120.02     2140.72     37.49 o 
   4  -9   8       19.80       17.82      2.73 o 
   5  -9   8       31.15       21.08      3.24 o 
   6  -9   8      856.08      903.30     16.93 o 
   7  -9   8       76.76       70.88      7.00 o 
   8  -9   8       76.36       71.14      7.44 o 
   9  -9   8       84.50       73.09     11.32 o 
  -6  -8   8        0.42        5.46      5.56 o 
  -5  -8   8       39.05       40.70     11.60 o 
  -4  -8   8        0.48       -0.68      2.95 o 
  -3  -8   8        0.53        6.60      3.10 o 
  -2  -8   8        8.38        1.27      2.74 o 
  -1  -8   8        1.18        5.91      3.49 o 
   0  -8   8     1296.94     1288.24     25.00 o 
   1  -8   8       18.81       26.08      6.41 o 
   2  -8   8      111.00      101.46      4.12 o 
   3  -8   8      299.55      299.93      7.56 o 
   4  -8   8       67.62       59.41      4.60 o 
   5  -8   8     1859.35     1874.44     34.33 o 
   6  -8   8      678.37      700.45     17.81 o 
   7  -8   8       28.82       33.54      5.46 o 
   8  -8   8       76.11       74.28      7.51 o 
   9  -8   8       74.78       71.99      8.18 o 
  -6  -7   8      112.14      110.85     16.71 o 
  -5  -7   8      483.30      474.86     22.32 o 
  -4  -7   8      130.32      128.60      6.48 o 
  -3  -7   8      419.56      419.49     10.24 o 
  -2  -7   8     1005.48      996.45     17.08 o 
  -1  -7   8      607.17      546.03     13.67 o 
   0  -7   8      377.13      396.72      8.90 o 
   1  -7   8        1.11        0.97      1.40 o 
   2  -7   8       47.10       55.78      3.04 o 
   3  -7   8      227.64      214.87      5.40 o 
   4  -7   8     1102.37     1116.72     15.41 o 
   5  -7   8       40.96       42.58      5.46 o 
   6  -7   8       40.95       34.78      3.87 o 
   7  -7   8       28.30       30.42      5.09 o 
   8  -7   8       14.27       13.97      6.56 o 
   9  -7   8      261.57      262.84     12.79 o 
  -7  -6   8      327.65      348.49     14.67 o 
  -6  -6   8       20.63       24.07      7.72 o 
  -5  -6   8      711.33      751.99     19.62 o 
  -4  -6   8     1252.95     1261.61     20.77 o 
  -3  -6   8       38.42       43.32      3.82 o 
  -2  -6   8     3652.68     3651.51     47.83 o 
  -1  -6   8        0.34        3.10      1.19 o 
   0  -6   8      380.61      373.44      6.61 o 
   1  -6   8      753.38      599.38      9.07 o 
   2  -6   8      817.02      808.72     11.37 o 
   3  -6   8     2120.38     1989.46     23.83 o 
   4  -6   8       26.95       35.01      3.34 o 
   5  -6   8      567.10      535.62     13.48 o 
   6  -6   8      264.62      270.89     10.54 o 
   7  -6   8        9.02       14.91      4.23 o 
   8  -6   8      129.85      132.76      9.72 o 
   9  -6   8       35.22       29.02      6.11 o 
  -8  -5   8      335.55      316.26     14.22 o 
  -7  -5   8      141.44      146.36     10.68 o 
  -6  -5   8        9.86        1.09      4.19 o 
  -5  -5   8      426.36      410.83     13.41 o 
  -4  -5   8        0.00        1.11      3.06 o 
  -3  -5   8     1188.61     1180.16     15.87 o 
  -2  -5   8      106.85      121.17      4.06 o 
  -1  -5   8      278.64      306.66      6.70 o 
   0  -5   8      859.97      841.60     11.41 o 
   1  -5   8     1556.48     1560.07     18.78 o 
   2  -5   8        3.61        6.87      1.39 o 
   3  -5   8       86.69       81.56      3.25 o 
   4  -5   8       95.24       77.67      7.36 o 
   5  -5   8      505.14      513.61     11.02 o 
   6  -5   8      256.51      239.77     10.04 o 
   7  -5   8      377.10      350.73     12.97 o 
   8  -5   8      119.93      132.90      9.61 o 
  -8  -4   8       12.94       17.34      5.50 o 
  -7  -4   8      229.01      213.19     10.68 o 
  -6  -4   8      903.46      918.48     22.71 o 
  -5  -4   8      809.26      866.59     13.22 o 
  -4  -4   8     2188.46     2196.88     26.54 o 
  -3  -4   8      652.08      721.65     10.84 o 
  -2  -4   8     2057.00     2077.39     24.44 o 
  -1  -4   8     1663.16     1454.59     17.72 o 
   0  -4   8     1044.96     1087.58     13.75 o 
   1  -4   8       52.05       66.61      3.56 o 
   2  -4   8        0.91        5.83      1.74 o 
   3  -4   8     1045.51      980.22     23.78 o 
   4  -4   8        9.41       12.19      2.30 o 
   5  -4   8     3247.02     3296.04     44.64 o 
   6  -4   8      416.26      438.08     13.86 o 
   7  -4   8       57.22       68.16      6.97 o 
   8  -4   8      344.78      339.63     13.94 o 
  -9  -3   8      127.43      141.81     10.99 o 
  -8  -3   8      182.30      164.16     10.02 o 
  -7  -3   8     1548.49     1606.53     33.73 o 
  -6  -3   8        5.79        8.38      2.99 o 
  -5  -3   8      242.39      265.98      6.37 o 
  -4  -3   8       59.85       64.04      3.39 o 
  -3  -3   8      443.05      429.12      7.55 o 
  -2  -3   8     6230.87     6067.10     64.94 o 
  -1  -3   8     1067.00     1171.58     14.64 o 
   0  -3   8     4467.58     4651.12     50.02 o 
   1  -3   8      541.12      402.17      8.19 o 
   2  -3   8      290.88      340.53      9.08 o 
   3  -3   8     3090.24     3101.56     50.68 o 
   4  -3   8     1247.27     1242.60     19.64 o 
   5  -3   8        1.87        3.83      2.05 o 
   6  -3   8      198.84      193.59      9.38 o 
   7  -3   8      285.27      338.75     13.18 o 
   8  -3   8      330.15      357.60     14.42 o 
  -9  -2   8      165.22      178.91     10.75 o 
  -8  -2   8       79.67       91.72      6.50 o 
  -7  -2   8      127.64      123.66      6.85 o 
  -6  -2   8        0.22        0.73      2.69 o 
  -5  -2   8      192.30      213.39      5.56 o 
  -4  -2   8      446.44      433.64     10.04 o 
  -3  -2   8     1018.40     1112.80     14.58 o 
  -2  -2   8     1670.68     1588.31     19.13 o 
  -1  -2   8      492.40      442.58      6.96 o 
   0  -2   8     2072.89     1853.62     25.32 o 
   1  -2   8      491.11      464.55      8.97 o 
   2  -2   8      362.95      371.25     13.89 o 
   3  -2   8        9.13       12.13      2.17 o 
   4  -2   8      229.87      238.44      6.98 o 
   5  -2   8      998.43      934.26     21.62 o 
   6  -2   8      276.89      349.32     12.70 o 
   7  -2   8       22.37       31.43      5.44 o 
   8  -2   8      284.08      258.75     12.58 o 
  -9  -1   8      146.57      158.05      8.23 o 
  -8  -1   8       30.32       36.98      4.63 o 
  -7  -1   8      469.61      507.71     11.97 o 
  -6  -1   8      292.17      305.90      8.54 o 
  -5  -1   8      624.48      568.48      9.42 o 
  -4  -1   8      461.87      452.49      7.82 o 
  -3  -1   8      127.77      157.21      4.28 o 
  -2  -1   8     3744.67     3772.52     47.78 o 
  -1  -1   8     1711.34     1845.37     24.27 o 
   0  -1   8     3627.20     3361.72     43.16 o 
   1  -1   8     4118.98     4067.83     51.86 o 
   2  -1   8       42.76       61.53      3.72 o 
   3  -1   8     3424.06     3348.39     54.70 o 
   4  -1   8      111.54      105.76      4.93 o 
   5  -1   8      130.52      157.52      8.22 o 
   6  -1   8        3.12        0.64      3.27 o 
   7  -1   8        4.03        6.25      4.06 o 
  -9   0   8      327.42      321.81     10.70 o 
  -8   0   8        0.55        0.43      3.01 o 
  -7   0   8      473.08      479.67     15.36 o 
  -6   0   8      297.03      288.16      6.52 o 
  -5   0   8      365.15      379.40      7.26 o 
  -4   0   8      180.55      148.45      4.34 o 
  -3   0   8      689.85      694.38     11.22 o 
  -2   0   8      135.66       99.69      3.29 o 
  -1   0   8      287.74      235.41      4.75 o 
   0   0   8      825.31      821.35     11.06 o 
   1   0   8     2096.26     2248.89     26.04 o 
   2   0   8     1572.08     1651.99     20.35 o 
   3   0   8        4.02        4.75      1.58 o 
   4   0   8      252.22      273.02      9.76 o 
   5   0   8       11.88       25.03      6.49 o 
   6   0   8        3.39        4.23      3.35 o 
   7   0   8        1.06       -0.75      3.43 o 
 -10   1   8        0.11       -4.42      4.43 o 
  -9   1   8      721.80      750.89     21.03 o 
  -8   1   8      211.53      226.47      9.84 o 
  -7   1   8     1442.82     1433.17     34.22 o 
  -6   1   8       17.15       10.19      4.56 o 
  -5   1   8       13.74       17.43      2.11 o 
  -4   1   8     1012.13     1012.87     13.65 o 
  -3   1   8        0.58        2.98      1.61 o 
  -2   1   8     4309.09     4474.53     48.62 o 
  -1   1   8       46.09       58.21      2.73 o 
   0   1   8       44.52       55.23      3.38 o 
   1   1   8     1226.79     1160.49     15.25 o 
   2   1   8      191.48      199.38      5.13 o 
   3   1   8      248.42      239.55      7.13 o 
   4   1   8      268.54      281.03      8.09 o 
   5   1   8       25.53       29.92      7.29 o 
   6   1   8      154.14      155.36      9.19 o 
 -10   2   8      349.90      332.07     34.97 o 
  -8   2   8      156.51      165.63      9.83 o 
  -7   2   8       78.39       70.84     10.15 o 
  -6   2   8     1630.45     1664.80     25.19 o 
  -5   2   8     1446.74     1469.65     22.43 o 
  -4   2   8      802.61      818.32     14.26 o 
  -3   2   8      870.40      807.51     17.31 o 
  -2   2   8       22.51       11.48      2.06 o 
  -1   2   8      285.28      317.82      6.11 o 
   0   2   8     1577.21     1488.70     18.72 o 
   1   2   8      305.55      347.71      6.94 o 
   2   2   8      499.16      441.51      8.29 o 
   3   2   8      511.07      485.62     10.85 o 
   4   2   8       13.37       21.13      4.23 o 
   5   2   8      782.39      810.44     20.94 o 
   6   2   8        3.34        0.18      2.69 o 
 -10   3   8       19.04       19.32      6.03 o 
  -9   3   8       71.68       67.94      7.73 o 
  -8   3   8       52.93       51.00      6.52 o 
  -7   3   8        0.17        2.60      3.78 o 
  -6   3   8      995.76     1008.33     17.47 o 
  -5   3   8      164.27      177.01      6.26 o 
  -4   3   8       77.94       79.31      4.47 o 
  -3   3   8      274.35      313.12     11.89 o 
  -2   3   8      695.46      697.75     12.84 o 
  -1   3   8       50.87       53.75      3.56 o 
   0   3   8      463.75      449.99      8.19 o 
   1   3   8      195.27      190.05      5.48 o 
   2   3   8        4.56       12.29      2.13 o 
   3   3   8       18.82       28.78      3.40 o 
   4   3   8       76.33       51.55      5.84 o 
   5   3   8       80.96       93.29     12.51 o 
 -10   4   8      199.76      194.29     11.86 o 
  -9   4   8      191.61      205.28     11.38 o 
  -8   4   8      148.80      162.31      9.71 o 
  -7   4   8      877.71      887.76     19.17 o 
  -6   4   8       41.16       45.38      4.05 o 
  -5   4   8        9.49       15.25      2.76 o 
  -4   4   8     3857.61     3854.68     51.70 o 
  -3   4   8       85.11      100.00      5.23 o 
  -2   4   8     2506.43     2438.23     34.42 o 
  -1   4   8      286.49      263.04      7.81 o 
   0   4   8      580.49      587.18     10.07 o 
   1   4   8      496.47      519.41      9.64 o 
   2   4   8      294.11      304.75      7.37 o 
   3   4   8      291.62      291.92      8.73 o 
   4   4   8      287.95      265.28     11.13 o 
 -10   5   8      214.96      232.85     12.97 o 
  -9   5   8       13.93        1.00      4.73 o 
  -8   5   8      191.10      174.12     10.15 o 
  -7   5   8      179.93      181.98      7.23 o 
  -6   5   8      143.33      146.66      6.56 o 
  -5   5   8      879.01      872.72     16.41 o 
  -4   5   8       44.69       35.54      6.89 o 
  -3   5   8      172.10      171.95     14.16 o 
  -2   5   8     2381.03     2348.96     33.99 o 
  -1   5   8      184.00      201.38      7.44 o 
   0   5   8     2378.86     2386.72     34.75 o 
   1   5   8       22.13       27.88      3.67 o 
   2   5   8      208.24      219.41      8.94 o 
   3   5   8        0.05       11.04      3.93 o 
   4   5   8       93.62       92.23     11.11 o 
 -10   6   8       70.84       56.94      8.39 o 
  -9   6   8       35.22       41.87      7.00 o 
  -8   6   8        0.63        2.22      4.42 o 
  -7   6   8       17.79       15.18      4.01 o 
  -6   6   8       70.75       76.14      5.51 o 
  -5   6   8      418.43      429.43     11.10 o 
  -4   6   8       32.46       40.54      4.28 o 
  -3   6   8     1309.57     1350.76     22.59 o 
  -2   6   8      176.15      181.49      7.39 o 
  -1   6   8       10.94       10.41      3.08 o 
   0   6   8       24.73       25.15      3.78 o 
   1   6   8       37.09       30.92      3.92 o 
   2   6   8        8.90       12.55      3.90 o 
  -9   7   8       55.55       76.72      8.71 o 
  -8   7   8        0.34       -2.83      4.56 o 
  -7   7   8      178.85      204.48      8.30 o 
  -6   7   8      461.65      400.80     11.17 o 
  -5   7   8      118.99      110.89      8.66 o 
  -4   7   8       30.88       28.55      5.21 o 
  -3   7   8      137.26      150.71      7.28 o 
  -2   7   8     1272.95     1264.86     22.18 o 
  -1   7   8       53.77       59.16      5.24 o 
   0   7   8       16.60       22.00      3.86 o 
   1   7   8      133.83      157.43      9.20 o 
   2   7   8      376.55      381.00     19.04 o 
  -9   8   8      302.00      245.50     14.45 o 
  -8   8   8      220.42      179.28      8.47 o 
  -7   8   8       90.05       78.26      6.28 o 
  -6   8   8      110.06      103.94      6.95 o 
  -5   8   8      153.06      143.29     12.00 o 
  -4   8   8      227.76      218.37      8.97 o 
  -3   8   8        8.15        7.51      3.50 o 
  -2   8   8       19.26       39.95      5.99 o 
  -1   8   8       60.61       47.72      7.29 o 
   0   8   8      239.55      216.69     10.87 o 
   1   8   8        9.74       13.72      4.54 o 
  -8   9   8      125.11      134.71      8.18 o 
  -7   9   8       14.67       11.21      4.80 o 
  -6   9   8       47.97       58.40      9.84 o 
  -5   9   8     1168.83     1214.15     35.11 o 
  -4   9   8       15.97       11.09      3.94 o 
  -3   9   8      287.58      285.86     11.67 o 
  -2   9   8       65.96       52.42      6.83 o 
  -1   9   8       12.67        6.73      4.44 o 
  -7  10   8      155.73      136.01     10.71 o 
  -6  10   8       46.49       51.78     14.73 o 
  -5  10   8        3.61        4.79      3.42 o 
  -4  10   8      165.05      204.55     15.36 o 
  -3  10   8      136.62      149.94     10.13 o 
  -2  10   8       41.11       38.89      6.64 o 
   1 -14   9        8.76        1.31      4.13 o 
   2 -14   9      124.55      121.75     11.90 o 
   3 -14   9        8.95       14.89      7.44 o 
   4 -14   9        4.21        7.22      5.22 o 
   5 -14   9      347.97      353.93     19.98 o 
  -1 -13   9       49.13       49.92      8.03 o 
   0 -13   9       24.26       21.71      4.66 o 
   1 -13   9       83.42       70.17      9.46 o 
   2 -13   9       17.72       22.47      6.11 o 
   3 -13   9      151.09      140.86      7.77 o 
   4 -13   9      632.09      643.84     25.89 o 
   5 -13   9       22.87       17.40      8.29 o 
   6 -13   9      153.96      191.73     13.01 o 
   7 -13   9        1.62        2.75      4.81 o 
  -2 -12   9      450.20      514.50     43.02 o 
  -1 -12   9       37.82       74.41     11.49 o 
   0 -12   9      181.04      190.31      8.49 o 
   1 -12   9        1.61        0.79      3.45 o 
   2 -12   9        3.46        7.73      3.47 o 
   3 -12   9      415.76      398.61     13.84 o 
   4 -12   9      129.29       87.52     10.87 o 
   5 -12   9       12.96        9.58      4.59 o 
   6 -12   9      157.66      156.53      9.52 o 
   7 -12   9        3.03        9.32      4.87 o 
  -3 -11   9      294.01      315.69     21.66 o 
  -2 -11   9       18.50       33.21      5.75 o 
  -1 -11   9       40.64       52.08      6.68 o 
   0 -11   9      402.39      423.44     20.04 o 
   1 -11   9       63.38       62.81      5.32 o 
   2 -11   9      266.71      246.27     10.65 o 
   3 -11   9      178.85      171.00      9.37 o 
   4 -11   9        5.08       12.75      4.88 o 
   5 -11   9       61.47       59.80      7.42 o 
   6 -11   9      136.33      132.43     16.42 o 
   7 -11   9      335.43      391.05     20.05 o 
   8 -11   9       68.13       54.75      7.35 o 
  -4 -10   9      199.91      199.39     11.95 o 
  -3 -10   9       28.87       33.96      8.22 o 
  -2 -10   9       39.31       46.92      6.26 o 
  -1 -10   9     1945.87     1886.79     43.21 o 
   0 -10   9       53.40       53.86     12.09 o 
   1 -10   9      422.28      235.47     13.28 o 
   2 -10   9       67.89       71.84      8.85 o 
   3 -10   9      100.14       93.51      6.27 o 
   4 -10   9      269.24      304.18     11.07 o 
   5 -10   9       69.74       61.56      4.97 o 
   6 -10   9      205.97      209.39     12.13 o 
   7 -10   9      339.19      317.75     16.14 o 
   8 -10   9        2.52        8.12      4.94 o 
  -5  -9   9        0.76       -7.09      4.73 o 
  -4  -9   9       45.90       46.69     13.48 o 
  -3  -9   9       29.78       34.35      4.51 o 
  -2  -9   9      479.00      485.37     11.85 o 
  -1  -9   9      311.06      269.82      8.47 o 
   0  -9   9        1.35       -1.45      2.87 o 
   1  -9   9      106.82      120.97     11.91 o 
   2  -9   9      485.48      490.86     10.95 o 
   3  -9   9       81.23       82.11      4.59 o 
   4  -9   9       16.03        6.26      4.13 o 
   5  -9   9       57.26       49.06      5.12 o 
   6  -9   9      102.19       99.72     13.31 o 
   7  -9   9       74.91       71.22      7.19 o 
   8  -9   9       60.67       66.78      7.54 o 
  -6  -8   9      172.13      157.07     11.09 o 
  -5  -8   9       24.68       31.90      6.41 o 
  -4  -8   9      266.37      285.46      9.34 o 
  -3  -8   9       84.05       96.26     12.31 o 
  -2  -8   9      310.69      316.14      8.98 o 
  -1  -8   9       11.65       12.54      2.70 o 
   0  -8   9       78.54       97.66      5.33 o 
   1  -8   9      360.65      346.40      8.65 o 
   2  -8   9     1345.96     1361.67     17.88 o 
   3  -8   9     1049.57     1032.09     14.64 o 
   4  -8   9       58.47       82.99      4.89 o 
   5  -8   9      836.19      833.51     15.69 o 
   6  -8   9      128.71      121.63      7.38 o 
   7  -8   9      204.62      188.48      9.81 o 
   8  -8   9      103.84       87.42      8.31 o 
  -6  -7   9      295.70      297.83     17.86 o 
  -5  -7   9       26.80       29.43     11.39 o 
  -4  -7   9      832.52      879.30     17.31 o 
  -3  -7   9       26.52       17.57      3.30 o 
  -2  -7   9       21.33       27.63      3.54 o 
  -1  -7   9      147.87      180.71      7.81 o 
   0  -7   9      380.71      383.36      8.74 o 
   1  -7   9     1710.84     1679.43     20.76 o 
   2  -7   9       53.35       53.81      2.97 o 
   3  -7   9      495.92      451.68      9.86 o 
   4  -7   9     1418.93     1449.03     22.56 o 
   5  -7   9      199.25      221.86      7.33 o 
   6  -7   9       55.85       41.79      5.42 o 
   7  -7   9      254.93      223.95     10.61 o 
   8  -7   9      156.27      170.64     10.08 o 
  -7  -6   9        2.04       -3.79      4.68 o 
  -6  -6   9      639.36      677.95     19.51 o 
  -5  -6   9      218.74      256.74     23.52 o 
  -4  -6   9      110.88      121.33      6.25 o 
  -3  -6   9       13.41       11.52      2.81 o 
  -2  -6   9       66.56       69.40      4.44 o 
  -1  -6   9     1438.33     1465.90     21.16 o 
   0  -6   9        6.57        2.82      1.54 o 
   1  -6   9      858.11      860.68     12.89 o 
   2  -6   9       50.11       41.50      2.52 o 
   3  -6   9      323.65      295.89      7.64 o 
   4  -6   9      174.59      203.51      6.63 o 
   5  -6   9      198.93      179.73     16.66 o 
   6  -6   9       35.08       40.00      5.32 o 
   7  -6   9        7.31        5.21      3.76 o 
   8  -6   9       18.57        9.77      7.21 o 
  -8  -5   9       92.33       92.57      9.23 o 
  -7  -5   9     1011.86     1061.75     25.99 o 
  -6  -5   9      718.77      762.35     22.70 o 
  -5  -5   9       83.21       95.92      7.70 o 
  -4  -5   9     1848.16     1866.73     28.33 o 
  -3  -5   9      550.36      530.05      9.20 o 
  -2  -5   9     2088.23     2103.49     25.14 o 
  -1  -5   9      164.54      185.36      4.71 o 
   0  -5   9       92.19       90.14      3.44 o 
   1  -5   9      916.31      860.85     11.65 o 
   2  -5   9      181.29      179.93      5.68 o 
   3  -5   9     1210.43     1199.62     18.94 o 
   4  -5   9      254.46      254.95      8.83 o 
   5  -5   9      646.91      636.28     12.88 o 
   6  -5   9      633.75      613.53     17.16 o 
   7  -5   9        0.46        8.98      3.94 o 
   8  -5   9      706.04      750.11     21.71 o 
  -8  -4   9      112.27      105.18      9.45 o 
  -7  -4   9       85.27       77.15      7.87 o 
  -6  -4   9       93.61      100.82      8.08 o 
  -5  -4   9      109.59      120.38      4.93 o 
  -4  -4   9      998.89      987.74     14.28 o 
  -3  -4   9      580.61      555.98      9.29 o 
  -2  -4   9     1130.64     1084.63     14.45 o 
  -1  -4   9     3561.31     3528.23     39.20 o 
   0  -4   9       12.28       10.14      1.64 o 
   1  -4   9      442.04      408.22      8.55 o 
   2  -4   9      350.37      326.78      7.75 o 
   3  -4   9       19.68       31.46      3.69 o 
   4  -4   9       28.28       40.13      3.54 o 
   5  -4   9       18.69       21.39      3.00 o 
   6  -4   9      246.46      237.85     10.43 o 
   7  -4   9      205.57      209.77     13.68 o 
   8  -4   9      142.35      129.29     16.08 o 
  -8  -3   9       30.57       17.75      5.61 o 
  -7  -3   9       32.93       22.30      4.07 o 
  -6  -3   9      375.12      378.28     10.09 o 
  -5  -3   9        0.13        4.06      1.84 o 
  -4  -3   9     1158.69     1097.27     15.20 o 
  -3  -3   9      200.59      182.01      4.98 o 
  -2  -3   9      326.37      309.39      6.11 o 
  -1  -3   9     1327.59     1222.27     15.41 o 
   0  -3   9     3503.98     3815.31     48.89 o 
   1  -3   9       30.06       29.84      2.77 o 
   2  -3   9      221.54      197.74      6.28 o 
   3  -3   9      182.29      188.07      7.46 o 
   4  -3   9     1388.30     1411.61     22.17 o 
   5  -3   9       20.37       23.40      4.31 o 
   6  -3   9      418.31      428.62     14.39 o 
   7  -3   9        0.66        0.18      3.70 o 
   8  -3   9      302.75      308.32     20.79 o 
  -9  -2   9      264.41      276.31     12.92 o 
  -8  -2   9      358.34      410.07     11.81 o 
  -7  -2   9      225.03      213.68      8.17 o 
  -6  -2   9       22.36       23.12      3.59 o 
  -5  -2   9      132.77      135.56      4.74 o 
  -4  -2   9     1802.73     1948.70     23.83 o 
  -3  -2   9      586.26      678.55     10.30 o 
  -2  -2   9     4336.59     4107.12     52.13 o 
  -1  -2   9      917.31      853.55     11.47 o 
   0  -2   9       18.98       22.18      4.75 o 
   1  -2   9     2310.11     2309.84     31.65 o 
   2  -2   9      220.87      212.32      7.74 o 
   3  -2   9     2373.16     2283.89     39.51 o 
   4  -2   9      190.31      205.69      6.75 o 
   5  -2   9        2.23       -0.71      2.74 o 
   6  -2   9     1305.20     1406.46     30.69 o 
   7  -2   9        4.10       14.85      4.61 o 
  -9  -1   9      239.74      228.17      9.62 o 
  -8  -1   9       13.73       14.75      3.98 o 
  -7  -1   9       45.35       34.65      4.15 o 
  -6  -1   9       44.70       50.96      4.38 o 
  -5  -1   9        8.69       14.63      2.13 o 
  -4  -1   9      151.89      164.15      4.81 o 
  -3  -1   9      131.32       98.07      3.73 o 
  -2  -1   9      555.95      518.01     13.63 o 
  -1  -1   9       22.90       17.40      1.72 o 
   0  -1   9     2141.89     2261.55     30.74 o 
   1  -1   9       21.48       24.84      2.61 o 
   2  -1   9      778.17      801.87     14.10 o 
   3  -1   9     1022.62     1025.53     17.32 o 
   4  -1   9        0.17       -1.81      1.70 o 
   5  -1   9      264.75      267.08     15.06 o 
   6  -1   9       33.47       38.42      5.62 o 
   7  -1   9      290.25      309.11     13.24 o 
  -9   0   9     1459.28     1537.95     26.88 o 
  -8   0   9       38.36       38.90      9.01 o 
  -7   0   9      131.57      146.42      6.71 o 
  -6   0   9      261.18      283.58      6.69 o 
  -5   0   9      231.79      228.25      5.73 o 
  -4   0   9     1506.59     1493.48     21.39 o 
  -3   0   9     2071.14     2095.60     28.00 o 
  -2   0   9     3774.54     3962.91     43.61 o 
  -1   0   9      365.84      281.77      5.51 o 
   0   0   9      129.25      114.29      3.67 o 
   1   0   9     1187.97     1179.67     15.34 o 
   2   0   9       59.97       58.25      4.48 o 
   3   0   9       31.35       42.70      3.71 o 
   4   0   9       44.97       50.75      5.35 o 
   5   0   9      345.84      166.13     11.51 o 
   6   0   9      229.08      233.19     11.16 o 
 -10   1   9       65.64       65.48      8.27 o 
  -9   1   9       61.51       61.06      7.66 o 
  -8   1   9       37.52       33.32      5.55 o 
  -7   1   9     1068.00     1093.05     22.74 o 
  -6   1   9      139.12      154.28      5.54 o 
  -5   1   9      121.66      120.34      4.31 o 
  -4   1   9      171.72      177.72      4.84 o 
  -3   1   9      206.13      195.30      5.39 o 
  -2   1   9      572.68      498.12      8.05 o 
  -1   1   9      191.89      215.07      8.07 o 
   0   1   9     1362.12     1326.03     17.01 o 
   1   1   9      280.30      262.36      5.82 o 
   2   1   9       47.87       61.40      4.23 o 
   3   1   9     1479.99     1580.28     24.68 o 
   4   1   9       11.47       14.02      5.15 o 
   5   1   9      429.47      449.65     22.16 o 
   6   1   9        1.05        1.05      2.81 o 
 -10   2   9        4.58        1.31      7.43 o 
  -9   2   9       59.74       57.67      9.97 o 
  -8   2   9      403.17      391.19     18.99 o 
  -7   2   9       35.14       33.13      5.19 o 
  -6   2   9      166.85      179.15      6.56 o 
  -5   2   9      143.74      147.51      5.86 o 
  -4   2   9      184.99      167.41      6.03 o 
  -3   2   9      175.81      181.52      4.51 o 
  -2   2   9     1108.93     1151.71     19.17 o 
  -1   2   9       88.55       88.05      4.36 o 
   0   2   9        5.21        8.95      1.81 o 
   1   2   9     1862.46     1877.30     23.46 o 
   2   2   9      149.90      127.90      7.82 o 
   3   2   9      213.28      224.32      7.43 o 
   4   2   9       12.78       12.61      5.38 o 
   5   2   9       72.56       88.02      7.91 o 
 -10   3   9        1.98       -2.37      5.00 o 
  -9   3   9      294.08      322.56     13.73 o 
  -8   3   9      463.49      441.25     15.16 o 
  -7   3   9       36.87       43.23      8.71 o 
  -6   3   9     1585.76     1593.81     25.05 o 
  -5   3   9      306.73      338.76      8.99 o 
  -4   3   9     4487.85     4462.57     58.86 o 
  -3   3   9      948.14      949.28     16.50 o 
  -2   3   9      625.05      619.79     15.49 o 
  -1   3   9     1048.82     1103.96     15.16 o 
   0   3   9     2856.34     2819.79     33.18 o 
   1   3   9      140.00      148.69      5.10 o 
   2   3   9      188.19      187.59      6.79 o 
   3   3   9      243.63      215.03      8.53 o 
   4   3   9      254.10      229.34     10.47 o 
   5   3   9      563.29      616.31     18.47 o 
 -10   4   9        1.74       -2.12      5.20 o 
  -9   4   9      296.05      288.66     24.97 o 
  -8   4   9        1.91       -2.02      4.20 o 
  -7   4   9      188.08      174.37      7.11 o 
  -6   4   9      138.28      124.47      6.51 o 
  -5   4   9       60.07       67.20      4.81 o 
  -4   4   9      199.53      195.02      9.25 o 
  -3   4   9        1.51        3.89      2.30 o 
  -2   4   9     2029.13     1968.58     29.24 o 
  -1   4   9      675.11      672.06     13.55 o 
   0   4   9      101.87      104.68      5.60 o 
   1   4   9       10.86       10.74      3.28 o 
   2   4   9      224.80      194.04      7.12 o 
   3   4   9       12.79       13.69      4.10 o 
   4   4   9      136.97      127.20      8.94 o 
 -10   5   9       26.43       17.59      6.26 o 
  -9   5   9      114.52      101.27      9.29 o 
  -8   5   9       34.87       28.99      5.81 o 
  -7   5   9     1188.96     1226.71     21.71 o 
  -6   5   9      572.22      571.66     13.06 o 
  -5   5   9      596.66      596.72     13.27 o 
  -4   5   9      442.00      472.11     11.52 o 
  -3   5   9       77.61       74.50      6.57 o 
  -2   5   9       29.78       29.13      3.87 o 
  -1   5   9      253.24      252.05      8.32 o 
   0   5   9        0.29        5.11      3.19 o 
   1   5   9      467.05      505.07     12.02 o 
   2   5   9        0.57        2.10      3.02 o 
   3   5   9      776.13      769.06     29.37 o 
  -9   6   9       81.50       73.35      8.57 o 
  -8   6   9       35.49       31.30      6.12 o 
  -7   6   9        2.72        6.58      3.10 o 
  -6   6   9       37.46       24.76      3.96 o 
  -5   6   9      437.37      437.03     11.51 o 
  -4   6   9      644.75      635.71     14.12 o 
  -3   6   9        0.66        8.94      3.38 o 
  -2   6   9        0.55        0.97      2.78 o 
  -1   6   9       50.91       67.07      5.34 o 
   0   6   9      159.16      150.23      7.14 o 
   1   6   9      188.39      180.65      9.34 o 
   2   6   9      131.97      160.11      9.16 o 
  -9   7   9        1.78       -1.12      5.31 o 
  -8   7   9      236.17      222.46     12.35 o 
  -7   7   9        1.24       -0.95      4.75 o 
  -6   7   9      453.92      442.25     12.23 o 
  -5   7   9       32.85       35.66      6.07 o 
  -4   7   9      183.93      218.21      8.78 o 
  -3   7   9       20.79       14.15      3.85 o 
  -2   7   9       24.41       19.46      4.21 o 
  -1   7   9      154.44      155.04      7.62 o 
   0   7   9       12.05       17.64      4.05 o 
   1   7   9        1.46       -1.24      4.24 o 
  -9   8   9       80.76       92.24     19.26 o 
  -8   8   9      250.93      259.82     10.17 o 
  -7   8   9      584.67      626.91     15.54 o 
  -6   8   9        8.59        6.72      3.85 o 
  -5   8   9      461.17      424.93     12.40 o 
  -4   8   9       99.00       95.51      6.82 o 
  -3   8   9      161.04      158.93      8.18 o 
  -2   8   9     1883.39     1996.46     32.22 o 
  -1   8   9        0.21        2.30      3.85 o 
   0   8   9      434.85      472.43     21.87 o 
  -8   9   9      102.56       77.20      9.72 o 
  -7   9   9       14.13       24.46     14.81 o 
  -5   9   9        4.52        6.59      3.90 o 
  -4   9   9       10.41       12.09      4.89 o 
  -3   9   9      449.93      449.93     19.98 o 
  -2   9   9        9.75        0.37      5.51 o 
  -6  10   9       40.67       31.72     10.72 o 
  -5  10   9      221.25      239.42     11.07 o 
  -4  10   9       63.11       50.60      9.94 o 
   2 -14  10      377.91      412.27     15.46 o 
   3 -14  10       56.31       34.68      9.95 o 
   4 -14  10      558.08      627.57     19.16 o 
   5 -14  10       17.03       19.39      6.46 o 
   0 -13  10        0.14        6.81      5.74 o 
   1 -13  10       58.99       56.37     12.58 o 
   2 -13  10       55.12       51.83      7.05 o 
   3 -13  10        1.17        8.26      7.38 o 
   4 -13  10      222.72      244.40     11.98 o 
   5 -13  10        1.73        8.90      4.94 o 
   6 -13  10       99.24      101.75      8.91 o 
  -2 -12  10       31.68       37.16      5.74 o 
  -1 -12  10       42.25       44.06      5.81 o 
   0 -12  10      320.19      341.64     19.99 o 
   1 -12  10      149.31      157.68     32.00 o 
   2 -12  10       37.31       35.00      5.03 o 
   3 -12  10       96.90       84.17     11.62 o 
   4 -12  10     1007.15     1010.78     31.95 o 
   5 -12  10       94.57      109.54      8.75 o 
   6 -12  10      134.93      135.52     11.32 o 
   7 -12  10       89.03       89.87     12.48 o 
  -3 -11  10      225.54      210.22      9.43 o 
  -2 -11  10      252.09      271.59     13.57 o 
  -1 -11  10      719.19      715.86     17.12 o 
   0 -11  10       29.22       25.67      5.36 o 
   1 -11  10        0.66        1.63      3.38 o 
   2 -11  10      861.38      847.67     20.27 o 
   3 -11  10      414.46      424.57     13.94 o 
   4 -11  10        6.75        2.21      3.83 o 
   5 -11  10       62.92       55.82      6.55 o 
   6 -11  10      256.30      287.61     11.81 o 
   7 -11  10      210.33      230.10     15.88 o 
  -4 -10  10        1.76       -1.32      5.43 o 
  -3 -10  10      145.46      148.07      9.72 o 
  -2 -10  10       53.27       50.11      5.26 o 
  -1 -10  10        4.07        3.09      4.20 o 
   0 -10  10       12.19        8.21      3.47 o 
   1 -10  10      328.11      310.00     13.06 o 
   2 -10  10       18.19       14.19      3.63 o 
   3 -10  10        4.79       14.70      4.14 o 
   4 -10  10        2.95        1.27      1.97 o 
   5 -10  10        4.65        2.83      2.66 o 
   6 -10  10      410.30      386.37     17.59 o 
   7 -10  10      167.06      186.81     10.49 o 
   8 -10  10       46.25       41.00      6.65 o 
  -5  -9  10        1.78        1.84      5.52 o 
  -4  -9  10      104.22      121.04     13.51 o 
  -3  -9  10       42.12       46.09      5.01 o 
  -2  -9  10       11.93       10.91      3.61 o 
  -1  -9  10      182.13      180.12     13.25 o 
   0  -9  10        8.60        8.77      3.03 o 
   1  -9  10      460.88      469.19     10.87 o 
   2  -9  10      473.67      496.48     10.98 o 
   3  -9  10      513.43      472.88     10.64 o 
   4  -9  10      119.69      116.67      5.84 o 
   5  -9  10       55.46       45.35      5.76 o 
   6  -9  10      916.46      895.11     17.34 o 
   7  -9  10        0.61       -0.02      3.99 o 
   8  -9  10        0.21       -1.71      4.32 o 
  -6  -8  10      204.97      209.90     12.35 o 
  -5  -8  10      170.35      172.80     10.63 o 
  -4  -8  10      138.54      145.41      8.96 o 
  -3  -8  10      180.16      140.94      6.96 o 
  -2  -8  10        1.99        9.17      3.00 o 
  -1  -8  10       33.34       24.21      4.24 o 
   0  -8  10      248.57      227.36      7.15 o 
   1  -8  10     1066.36     1035.12     17.20 o 
   2  -8  10       19.88       15.62      2.79 o 
   3  -8  10      620.55      619.88     12.47 o 
   4  -8  10       66.41       43.83      4.11 o 
   5  -8  10       14.30       22.85      3.51 o 
   6  -8  10      104.78      109.93      7.47 o 
   7  -8  10      171.82      159.65      9.63 o 
   8  -8  10      506.33      492.80     16.98 o 
  -6  -7  10      150.02      176.84     10.86 o 
  -5  -7  10       31.52       40.43      6.95 o 
  -4  -7  10      484.07      481.42     11.83 o 
  -3  -7  10      685.48      682.98     17.33 o 
  -2  -7  10      986.92      960.03     16.81 o 
  -1  -7  10      392.67      378.74     24.66 o 
   0  -7  10       58.42       64.83      3.29 o 
   1  -7  10      435.66      413.00      7.59 o 
   2  -7  10      862.02      824.19     14.52 o 
   3  -7  10      198.03      199.41      6.65 o 
   4  -7  10      471.03      476.76     10.83 o 
   5  -7  10      196.69      187.89      7.08 o 
   6  -7  10       12.86        8.25      3.82 o 
   7  -7  10      183.06      186.78     10.11 o 
   8  -7  10        5.43        3.72      4.38 o 
  -7  -6  10       16.64       15.74      5.90 o 
  -6  -6  10      187.76      170.74     10.26 o 
  -5  -6  10       25.27       37.59     11.70 o 
  -4  -6  10      600.01      600.39     12.76 o 
  -3  -6  10      298.14      308.49      8.54 o 
  -2  -6  10      333.11      345.12      8.55 o 
  -1  -6  10      681.36      706.71     10.76 o 
   0  -6  10      362.38      382.99      7.11 o 
   1  -6  10      948.01      923.59     12.77 o 
   2  -6  10        2.90        7.05      2.11 o 
   3  -6  10      401.56      406.90      9.49 o 
   4  -6  10     2223.67     2199.84     31.92 o 
   5  -6  10       12.36       26.49      4.47 o 
   6  -6  10      542.69      543.49     16.20 o 
   7  -6  10      209.49      216.82     10.84 o 
   8  -6  10       66.34       75.95      8.16 o 
  -8  -5  10        0.14        5.31      5.51 o 
  -7  -5  10        0.25       -0.86      5.17 o 
  -6  -5  10       31.88       40.79      6.17 o 
  -5  -5  10       24.97       38.65      4.10 o 
  -4  -5  10      102.71      111.26      5.62 o 
  -3  -5  10      135.11      149.99      5.03 o 
  -2  -5  10      410.16      423.04      7.85 o 
  -1  -5  10       63.07       72.79      3.36 o 
   0  -5  10      802.72      777.35     11.10 o 
   1  -5  10      642.46      690.02     12.50 o 
   2  -5  10       44.30       53.70      3.78 o 
   3  -5  10     1206.58     1251.68     19.99 o 
   4  -5  10       22.35       21.94      3.85 o 
   5  -5  10        0.59        3.66      2.26 o 
   6  -5  10       37.98       33.50      6.51 o 
   7  -5  10      102.84      116.42     12.95 o 
   8  -5  10       39.21       55.13      7.50 o 
  -8  -4  10      164.19      162.81     11.00 o 
  -7  -4  10      133.58      144.73      9.65 o 
  -6  -4  10      693.17      758.42     19.35 o 
  -5  -4  10       22.12       25.97      2.98 o 
  -4  -4  10     1027.12     1053.84     15.21 o 
  -3  -4  10     2136.44     2117.87     25.77 o 
  -2  -4  10      304.96      297.93      6.27 o 
  -1  -4  10     1507.42     1488.74     18.58 o 
   0  -4  10       54.05       68.56      4.47 o 
   1  -4  10       90.74       77.70      4.20 o 
   2  -4  10     2479.76     2398.76     33.29 o 
   3  -4  10       59.19       65.36      4.75 o 
   4  -4  10      269.14      275.29      7.98 o 
   5  -4  10       61.85       72.28      4.97 o 
   6  -4  10      397.13      377.62     16.30 o 
   7  -4  10      403.93      373.42     14.44 o 
  -8  -3  10      187.02      195.89     10.94 o 
  -7  -3  10        0.58       -2.92      3.11 o 
  -6  -3  10       61.33       55.83      4.95 o 
  -5  -3  10       19.78       19.12      2.58 o 
  -4  -3  10     2617.82     2618.27     31.16 o 
  -3  -3  10      156.15      148.94      4.76 o 
  -2  -3  10       27.14       31.97      2.82 o 
  -1  -3  10       33.59       24.79      2.02 o 
   0  -3  10       21.04       14.32      2.27 o 
   1  -3  10     1120.10     1018.23     25.50 o 
   2  -3  10      223.55      229.23      6.76 o 
   3  -3  10      131.40      121.70      5.35 o 
   4  -3  10      424.05      472.22     10.77 o 
   5  -3  10        0.58       14.42      3.88 o 
   6  -3  10     1791.45     1757.61     36.30 o 
   7  -3  10       40.78       62.90      7.49 o 
  -9  -2  10      104.16       93.89      9.09 o 
  -8  -2  10      198.65      184.25     14.61 o 
  -7  -2  10        6.09        8.33      3.33 o 
  -6  -2  10     1289.35     1344.12     22.24 o 
  -5  -2  10      150.17      141.36      5.00 o 
  -4  -2  10     1398.29     1396.19     18.43 o 
  -3  -2  10       65.85       86.84      3.74 o 
  -2  -2  10      342.53      309.53     12.52 o 
  -1  -2  10     1501.32     1607.18     19.56 o 
   0  -2  10     1055.94     1114.54     20.95 o 
   1  -2  10      196.63      186.52      5.96 o 
   2  -2  10      106.81       93.83      5.96 o 
   3  -2  10      830.41      829.78     18.62 o 
   4  -2  10      530.66      538.44     11.85 o 
   5  -2  10      150.69      147.66      8.56 o 
   6  -2  10        0.43        9.95      4.19 o 
   7  -2  10       81.02       85.44     10.15 o 
  -9  -1  10      541.45      538.83     17.71 o 
  -8  -1  10      331.52      340.72     10.72 o 
  -7  -1  10      153.52      150.63      7.10 o 
  -6  -1  10      761.85      772.78     12.46 o 
  -5  -1  10      412.14      419.71      8.25 o 
  -4  -1  10      831.55      815.91     12.26 o 
  -3  -1  10      238.42      201.48      5.16 o 
  -2  -1  10     2609.87     2561.91     35.32 o 
  -1  -1  10      343.14      248.05      6.64 o 
   0  -1  10       10.99        9.37      2.02 o 
   1  -1  10     1942.26     1920.02     34.46 o 
   2  -1  10      179.57      186.54      6.31 o 
   3  -1  10      115.55      108.96      5.26 o 
   4  -1  10     1219.25     1184.77     40.16 o 
   5  -1  10        7.96       16.03      5.33 o 
   6  -1  10      539.36      565.11     17.69 o 
  -9   0  10      169.96      160.05     10.75 o 
  -8   0  10       42.28       43.91      6.24 o 
  -7   0  10      116.21      120.22      6.54 o 
  -6   0  10      149.56      178.35      5.59 o 
  -5   0  10       17.62       13.07      2.27 o 
  -4   0  10       79.76       64.60      4.44 o 
  -3   0  10      717.11      680.46     10.36 o 
  -2   0  10      201.69      236.56      5.32 o 
  -1   0  10       98.35       95.33      3.98 o 
   0   0  10      191.58      182.35      5.85 o 
   1   0  10     1263.75     1301.65     23.05 o 
   2   0  10      259.87      225.21      7.06 o 
   3   0  10      178.82      174.71      6.87 o 
   4   0  10      504.03      479.69     13.86 o 
   5   0  10        0.39        3.19      4.40 o 
   6   0  10        1.62        6.33      3.99 o 
  -9   1  10      280.88      258.43     12.71 o 
  -8   1  10      375.22      407.24     14.46 o 
  -7   1  10      113.55       60.67     24.72 o 
  -6   1  10     1073.38     1141.04     22.96 o 
  -5   1  10      384.01      396.17      7.85 o 
  -4   1  10     2898.17     2861.33     33.24 o 
  -3   1  10      634.44      667.45     11.61 o 
  -2   1  10      160.80      153.88      4.81 o 
  -1   1  10     1160.54     1170.59     18.45 o 
   0   1  10       35.04       57.62      4.98 o 
   1   1  10     3705.22     3769.14     49.98 o 
   2   1  10        1.19        2.28      2.09 o 
   3   1  10        6.44        9.30      2.74 o 
   4   1  10      807.96      804.08     24.56 o 
   5   1  10      165.66      154.47      9.31 o 
 -10   2  10       59.62       44.43     15.72 o 
  -9   2  10       16.17        5.77      4.42 o 
  -8   2  10      629.79      679.91     19.35 o 
  -7   2  10      589.94      601.37     17.18 o 
  -6   2  10     2427.30     2457.57     35.59 o 
  -5   2  10      825.46      781.99     14.85 o 
  -4   2  10      766.35      742.16     14.09 o 
  -3   2  10      407.57      395.38      9.41 o 
  -2   2  10     1637.63     1620.55     20.29 o 
  -1   2  10      670.97      677.68     10.68 o 
   0   2  10      522.48      569.38      9.69 o 
   1   2  10      144.57      141.69      5.87 o 
   2   2  10      299.08      261.60      7.96 o 
   3   2  10      684.40      740.04     15.03 o 
   4   2  10      298.12      295.14     11.85 o 
   5   2  10       80.84       59.18      6.75 o 
 -10   3  10       15.15       10.86      5.75 o 
  -9   3  10       32.79       34.78      6.64 o 
  -8   3  10       57.02       52.87      6.96 o 
  -7   3  10      641.67      670.93     14.19 o 
  -6   3  10      141.01      134.69      6.40 o 
  -5   3  10        5.42        6.06      2.72 o 
  -4   3  10       95.98       77.72     10.32 o 
  -3   3  10     1050.90     1039.19     17.97 o 
  -2   3  10      295.19      287.87     10.39 o 
  -1   3  10       14.69       18.04      3.05 o 
   0   3  10       29.17       29.87      2.85 o 
   1   3  10        5.72        5.11      2.45 o 
   2   3  10       11.32       11.52      2.77 o 
   3   3  10      232.42      245.09      8.29 o 
   4   3  10       11.87        9.53      4.17 o 
 -10   4  10        8.72        4.86      5.90 o 
  -9   4  10      417.85      480.70     17.21 o 
  -8   4  10      161.93      163.40     10.44 o 
  -7   4  10      322.75      334.96      9.89 o 
  -6   4  10      651.83      676.49     15.67 o 
  -5   4  10      233.14      234.97      8.07 o 
  -4   4  10      190.89      185.12      7.15 o 
  -3   4  10        0.24       -0.44      2.32 o 
  -2   4  10       41.63       40.37      4.15 o 
  -1   4  10     1714.70     1813.25     27.89 o 
   0   4  10       43.40       40.10      4.11 o 
   1   4  10      822.68      845.65     20.64 o 
   2   4  10       17.19       24.93      4.51 o 
   3   4  10      421.33      413.57     14.00 o 
  -9   5  10        5.57        0.26      5.16 o 
  -8   5  10        4.63       -2.71      6.58 o 
  -7   5  10      209.09      216.19      8.44 o 
  -6   5  10        3.02        3.98      3.00 o 
  -5   5  10      424.75      407.97     11.04 o 
  -4   5  10      105.97      102.55      7.48 o 
  -3   5  10      140.25      150.64      7.14 o 
  -2   5  10      727.60      711.98     14.92 o 
  -1   5  10       29.25       35.12      5.24 o 
   0   5  10        1.60        2.97      3.18 o 
   1   5  10      268.06      271.08     11.13 o 
   2   5  10      169.91      198.53      9.84 o 
   3   5  10       17.48       15.77      6.91 o 
  -9   6  10        2.41       -1.88      5.26 o 
  -8   6  10      241.96      235.60     12.50 o 
  -7   6  10       48.91       65.12      5.68 o 
  -6   6  10      827.13      872.89     17.92 o 
  -5   6  10      111.43      102.53      8.52 o 
  -4   6  10        0.94        2.73      5.73 o 
  -3   6  10       12.29       11.51      3.50 o 
  -2   6  10      494.54      514.96     12.83 o 
  -1   6  10       30.47       32.42      4.41 o 
   0   6  10        6.37        6.25      6.43 o 
   1   6  10        0.89       -0.24      3.35 o 
   2   6  10        1.24       -1.68      4.45 o 
  -9   7  10      896.43      873.33     25.09 o 
  -8   7  10       82.54       69.03      7.84 o 
  -7   7  10      201.94      205.85      9.85 o 
  -6   7  10       84.85       83.81      6.48 o 
  -5   7  10        3.31       -1.57      3.67 o 
  -4   7  10      639.53      686.93     15.57 o 
  -3   7  10      368.53      364.10     12.87 o 
  -2   7  10      400.80      385.52     11.56 o 
  -1   7  10       52.19       59.19      5.64 o 
   0   7  10      145.82      151.64     21.54 o 
  -8   8  10       84.15       83.02     10.40 o 
  -7   8  10      108.34       94.59      7.47 o 
  -6   8  10       92.49       86.67      8.13 o 
  -5   8  10        1.99        3.54      3.87 o 
  -4   8  10      167.97      172.94      8.55 o 
  -3   8  10        0.92       -1.55      3.20 o 
  -2   8  10       62.19       59.26      5.99 o 
  -1   8  10       97.85       96.19     11.63 o 
  -7   9  10      202.50      206.90     15.55 o 
  -6   9  10       25.11       36.29      7.61 o 
  -5   9  10        0.29        1.02      3.76 o 
  -4   9  10       17.68        8.58      6.11 o 
  -3   9  10      267.41      290.28     13.41 o 
   2 -14  11       32.32       16.18      6.08 o 
   3 -14  11       44.73       39.26      7.07 o 
   4 -14  11       19.65       28.14      8.17 o 
   0 -13  11      111.52      117.89      9.62 o 
   1 -13  11      160.72      175.09     18.27 o 
   2 -13  11      557.29      574.71     18.03 o 
   3 -13  11      312.30      339.10     13.80 o 
   4 -13  11      628.18      622.29     18.71 o 
   5 -13  11       17.63       10.97      5.15 o 
   6 -13  11      105.76      104.11     16.18 o 
  -2 -12  11       39.72       50.63      8.64 o 
  -1 -12  11       55.00       50.22      5.81 o 
   0 -12  11       98.82       97.84      6.92 o 
   1 -12  11       97.34       99.05      7.75 o 
   2 -12  11       16.68        6.23      3.13 o 
   3 -12  11       10.82       23.46      5.21 o 
   4 -12  11      143.19      161.60     10.26 o 
   5 -12  11      133.83      152.51     11.78 o 
   6 -12  11      320.07      308.23     13.84 o 
   7 -12  11       50.36       50.49     10.77 o 
  -3 -11  11       44.06       55.49      6.16 o 
  -2 -11  11      116.61      109.98      7.30 o 
  -1 -11  11       42.92       27.25      5.10 o 
   0 -11  11      372.23      360.44     10.62 o 
   1 -11  11        3.98        6.70      3.62 o 
   2 -11  11      214.83      207.99     10.21 o 
   3 -11  11      178.78      151.51     24.80 o 
   4 -11  11       37.27       15.66     15.48 o 
   5 -11  11      140.14      110.37     30.14 o 
   6 -11  11        2.71        2.61      8.56 o 
   7 -11  11      173.14      160.18     14.44 o 
  -4 -10  11       21.91       28.19     12.50 o 
  -3 -10  11      466.65      482.46     13.51 o 
  -2 -10  11        0.69        3.07      3.57 o 
  -1 -10  11      573.28      580.86     16.50 o 
   0 -10  11       13.68       14.77      3.80 o 
   1 -10  11        0.54       -4.01      2.77 o 
   2 -10  11     2579.55     2439.11     43.68 o 
   3 -10  11       34.86       14.50      7.07 o 
   4 -10  11      391.18      379.44     17.19 o 
   5 -10  11      130.35      142.16     11.03 o 
   6 -10  11      236.06      230.57      8.80 o 
   7 -10  11     1194.33     1261.71     29.43 o 
  -5  -9  11        9.84       13.84      6.09 o 
  -4  -9  11       34.44       29.45      4.73 o 
  -3  -9  11        0.52        2.54      3.53 o 
  -2  -9  11      112.59       96.74      6.18 o 
  -1  -9  11        8.48       13.23      3.50 o 
   0  -9  11        8.07       10.01      3.06 o 
   1  -9  11     1947.61     1858.77     34.73 o 
   2  -9  11      312.95      272.34     10.60 o 
   3  -9  11        1.60        1.36      2.36 o 
   4  -9  11       68.09       61.67      6.77 o 
   5  -9  11       96.80       80.09      5.66 o 
   6  -9  11      184.41      183.73      7.76 o 
   7  -9  11       64.55       62.80     14.63 o 
  -6  -8  11       75.01       90.77     11.47 o 
  -5  -8  11      451.98      458.89     16.22 o 
  -4  -8  11      255.52      262.79      9.70 o 
  -3  -8  11     1241.55     1192.08     20.85 o 
  -2  -8  11       15.15       26.04      3.70 o 
  -1  -8  11      168.41      160.31      8.11 o 
   0  -8  11     1163.10     1082.57     18.10 o 
   1  -8  11      699.25      767.69     18.11 o 
   2  -8  11      201.17      218.13      7.03 o 
   3  -8  11        3.54       13.19      2.86 o 
   4  -8  11      609.58      573.50     12.52 o 
   5  -8  11      988.05     1009.35     18.54 o 
   6  -8  11       68.50       58.92      6.45 o 
   7  -8  11        1.14       -1.76      4.72 o 
   8  -8  11       61.47       63.04      7.66 o 
  -6  -7  11      335.99      363.88     14.87 o 
  -5  -7  11       41.74       26.88      5.84 o 
  -4  -7  11      206.87      213.09      8.02 o 
  -3  -7  11      399.89      441.35     10.84 o 
  -2  -7  11      151.38      164.60      6.48 o 
  -1  -7  11      644.62      645.97     12.60 o 
   0  -7  11      875.74      869.65     12.77 o 
   1  -7  11       11.48        9.24      2.49 o 
   2  -7  11      391.46      410.02     14.32 o 
   3  -7  11      525.61      528.18     11.48 o 
   4  -7  11     2533.54     2456.80     35.46 o 
   5  -7  11       21.13       19.75      3.54 o 
   6  -7  11      151.87      112.18     32.85 o 
   7  -7  11      418.51      402.60     14.87 o 
   8  -7  11      101.65      105.99     10.67 o 
  -7  -6  11       22.07       35.29     11.37 o 
  -6  -6  11       17.43       10.79      5.14 o 
  -5  -6  11        8.54        6.93      7.31 o 
  -4  -6  11      150.41      155.01      6.72 o 
  -3  -6  11      250.52      251.98      7.78 o 
  -2  -6  11      147.88      155.32      5.95 o 
  -1  -6  11      121.29      133.76      4.52 o 
   0  -6  11      219.00      215.73      5.34 o 
   1  -6  11      179.78      186.74      6.28 o 
   2  -6  11      281.21      270.48      8.97 o 
   3  -6  11      260.78      256.24      7.69 o 
   4  -6  11        6.22        0.65      2.94 o 
   5  -6  11       54.07       58.06      5.68 o 
   6  -6  11      186.54      211.30     10.33 o 
   7  -6  11      394.34      387.71     14.71 o 
  -7  -5  11        3.17        2.52      5.01 o 
  -6  -5  11      217.60      225.32     22.90 o 
  -5  -5  11     1198.03     1183.17     25.14 o 
  -4  -5  11      409.04      431.95     10.27 o 
  -3  -5  11       69.55       81.36      4.17 o 
  -2  -5  11       16.34       17.11      2.27 o 
  -1  -5  11      852.68      825.24     12.04 o 
   0  -5  11      311.10      279.80      7.49 o 
   1  -5  11      172.40      178.72      6.11 o 
   2  -5  11     1117.65     1217.04     19.62 o 
   3  -5  11       38.86       39.12      3.74 o 
   4  -5  11      213.59      197.68     27.25 o 
   5  -5  11      270.34      262.98      8.36 o 
   6  -5  11      671.14      731.94     20.20 o 
   7  -5  11      150.17      167.20     10.13 o 
  -8  -4  11       18.32       24.26      6.97 o 
  -7  -4  11        0.21        2.93      4.54 o 
  -6  -4  11      591.35      599.12     16.91 o 
  -5  -4  11      319.84      335.93      7.94 o 
  -4  -4  11       17.30       12.25      2.47 o 
  -3  -4  11        4.09       15.23      2.98 o 
  -2  -4  11      160.19      194.71      6.06 o 
  -1  -4  11      900.11      958.16     13.26 o 
   0  -4  11     1398.59     1344.85     20.69 o 
   1  -4  11        0.51        5.22      2.49 o 
   2  -4  11     3263.75     3071.58     41.67 o 
   3  -4  11      535.96      537.13     18.53 o 
   4  -4  11      589.08      616.96     13.04 o 
   5  -4  11       40.48       34.48      5.12 o 
   6  -4  11      152.77      143.52      9.10 o 
   7  -4  11       42.37       30.49      5.75 o 
  -8  -3  11      400.51      419.58     16.38 o 
  -7  -3  11       21.50       13.23      4.00 o 
  -6  -3  11      631.97      655.85     15.67 o 
  -5  -3  11       25.90       23.78      2.97 o 
  -4  -3  11       38.60       39.33      3.20 o 
  -3  -3  11      592.31      618.11     10.18 o 
  -2  -3  11      344.47      357.63     14.44 o 
  -1  -3  11      556.45      544.42      8.68 o 
   0  -3  11      158.35      146.71      5.59 o 
   1  -3  11      290.04      273.62      8.97 o 
   2  -3  11      774.86      773.27     14.29 o 
   3  -3  11     1987.89     1888.40     45.85 o 
   4  -3  11       98.99      120.27      5.88 o 
   5  -3  11       26.44       35.87      5.25 o 
   6  -3  11       24.49       15.03      4.72 o 
   7  -3  11       63.94       77.77      8.33 o 
  -9  -2  11      316.91      316.10     13.93 o 
  -8  -2  11      320.34      330.87     10.91 o 
  -7  -2  11       38.69       44.60      4.97 o 
  -6  -2  11      278.09      279.77      8.86 o 
  -5  -2  11       37.17       42.21      3.40 o 
  -4  -2  11      575.24      545.90      9.66 o 
  -3  -2  11      356.66      320.24      6.83 o 
  -2  -2  11        5.01        5.45      1.61 o 
  -1  -2  11      223.34      212.79      4.90 o 
   0  -2  11      415.06      392.63     22.80 o 
   1  -2  11      651.67      670.84     12.81 o 
   2  -2  11      147.40      138.95      5.74 o 
   3  -2  11      202.91      188.99      6.80 o 
   4  -2  11      144.35      139.51     14.94 o 
   5  -2  11        2.15        3.24      4.14 o 
   6  -2  11       35.18       37.72      5.98 o 
  -9  -1  11        0.96       -5.83      4.47 o 
  -8  -1  11        0.23       -4.89      3.26 o 
  -7  -1  11      125.37      118.48      6.57 o 
  -6  -1  11       12.20       16.49      2.60 o 
  -5  -1  11      485.54      496.19      9.39 o 
  -4  -1  11       11.76        5.49      1.87 o 
  -3  -1  11       11.71       16.05      2.16 o 
  -2  -1  11      283.98      318.87      7.08 o 
  -1  -1  11        0.37        1.93      1.84 o 
   0  -1  11      182.21      168.04      5.96 o 
   1  -1  11      625.76      625.17     15.60 o 
   2  -1  11      179.97      170.04      6.36 o 
   3  -1  11      333.58      361.52      9.56 o 
   4  -1  11        0.36        0.97      2.17 o 
   6  -1  11      505.99      536.52     17.59 o 
  -9   0  11        2.18       -2.88      4.64 o 
  -8   0  11      506.04      500.57     16.35 o 
  -7   0  11      142.29      142.33      8.87 o 
  -6   0  11     1985.22     1934.51     24.88 o 
  -5   0  11      170.24      160.13      5.30 o 
  -4   0  11       13.01        9.28      3.17 o 
  -3   0  11      218.64      215.44      6.19 o 
  -2   0  11        6.61        6.64      2.09 o 
  -1   0  11      761.80      742.84     13.36 o 
   0   0  11       81.63       68.08      5.58 o 
   1   0  11     1702.10     1636.40     24.98 o 
   2   0  11      739.82      702.40     13.90 o 
   3   0  11       34.66       50.46      4.37 o 
   4   0  11      809.68      829.71     21.11 o 
   5   0  11        4.26        5.15      3.98 o 
  -9   1  11       19.94       17.84      5.84 o 
  -8   1  11       45.15       49.95      6.70 o 
  -7   1  11      246.69      248.66     15.02 o 
  -6   1  11        4.33        5.55      2.57 o 
  -5   1  11      287.27      282.79      8.32 o 
  -4   1  11      628.02      604.03     12.39 o 
  -3   1  11      500.06      523.73      8.94 o 
  -2   1  11       67.13       79.00      3.67 o 
  -1   1  11      133.65      130.28      4.50 o 
   0   1  11       52.56       40.78      3.58 o 
   1   1  11      263.48      270.52      7.94 o 
   2   1  11        5.67        7.29      2.51 o 
   3   1  11      233.98      238.30      8.11 o 
   4   1  11      102.88      120.33      8.33 o 
   5   1  11       28.53       40.81      8.89 o 
  -9   2  11      467.86      302.37     19.08 o 
  -8   2  11        1.02        7.93      4.89 o 
  -7   2  11        6.10        9.19      4.38 o 
  -6   2  11       36.99       37.32      4.01 o 
  -5   2  11      579.58      572.82     14.16 o 
  -4   2  11      655.94      676.78     13.64 o 
  -3   2  11       41.76       35.44      3.63 o 
  -2   2  11        0.15        0.21      2.32 o 
  -1   2  11      359.34      351.15      9.07 o 
   0   2  11        1.53        7.68      2.66 o 
   1   2  11      851.41      843.94     22.48 o 
   2   2  11       82.88       68.49      5.70 o 
   3   2  11        6.67        9.05      2.88 o 
   4   2  11      201.62      211.38     10.54 o 
  -9   3  11      148.53      147.52     11.24 o 
  -8   3  11      276.66      285.53     12.89 o 
  -7   3  11       98.76      122.75      6.55 o 
  -6   3  11       66.05       59.85      4.99 o 
  -5   3  11      171.35      173.15      7.18 o 
  -4   3  11      220.34      224.61      9.95 o 
  -3   3  11     1697.97     1723.01     26.72 o 
  -2   3  11      120.90      121.89      6.20 o 
  -1   3  11     1938.48     1964.91     37.34 o 
   0   3  11      155.49      167.97     10.92 o 
   1   3  11       51.09       66.00      6.30 o 
   2   3  11      196.05      195.35      7.44 o 
   3   3  11      653.25      698.15     19.00 o 
   4   3  11        0.47       -2.23      3.41 o 
  -9   4  11       15.03        9.92      5.95 o 
  -8   4  11       52.77       40.85      6.72 o 
  -7   4  11       15.06       17.03      3.78 o 
  -6   4  11      222.33      215.33      8.34 o 
  -5   4  11       79.00       75.46      5.45 o 
  -4   4  11       42.34       48.90      4.63 o 
  -3   4  11       26.68       34.80      5.08 o 
  -2   4  11      182.09      163.53      7.32 o 
  -1   4  11      428.21      434.62     14.12 o 
   0   4  11      162.02      149.10     11.38 o 
   1   4  11        0.16        1.94      3.13 o 
   2   4  11       45.86       53.69      6.16 o 
   3   4  11      243.93      223.33     16.09 o 
  -9   5  11      337.84      353.96     15.47 o 
  -8   5  11      231.97      265.32     13.16 o 
  -7   5  11      687.60      651.88     15.11 o 
  -6   5  11      508.47      522.86     13.22 o 
  -5   5  11      100.04       89.22      7.26 o 
  -4   5  11     1375.97     1395.96     23.94 o 
  -3   5  11      534.34      518.67     15.66 o 
  -2   5  11     1044.46     1032.35     19.36 o 
  -1   5  11      156.80      169.54      9.33 o 
   0   5  11       77.58      100.58      8.05 o 
   1   5  11      546.85      531.97     16.49 o 
   2   5  11       10.79        8.23      6.29 o 
  -9   6  11       13.72        6.70     10.16 o 
  -8   6  11      137.38      129.17     11.39 o 
  -7   6  11       74.38       72.45      6.27 o 
  -6   6  11      104.04      102.15      8.72 o 
  -5   6  11      644.77      604.36     14.56 o 
  -4   6  11       39.94       32.35      4.75 o 
  -3   6  11       32.20       30.92      4.64 o 
  -2   6  11      261.38      273.56      9.76 o 
  -1   6  11       19.77       21.02      4.71 o 
   0   6  11       75.57       83.11      7.88 o 
   1   6  11        8.12       16.83      4.81 o 
  -8   7  11       85.60       81.40      6.98 o 
  -7   7  11        0.02        0.12      3.50 o 
  -6   7  11      264.00      294.40     11.30 o 
  -5   7  11       47.36       34.92      6.07 o 
  -4   7  11       26.13       26.73      4.61 o 
  -3   7  11      710.81      704.20     21.64 o 
  -2   7  11      264.31      281.95     10.26 o 
  -1   7  11      286.09      315.95     23.63 o 
   0   7  11        1.42        5.74      5.24 o 
  -7   8  11       81.33       83.79      7.31 o 
  -6   8  11       90.60       79.44     14.62 o 
  -5   8  11      459.76      456.17     13.53 o 
  -4   8  11      811.76      858.40     19.96 o 
  -3   8  11       15.06        8.90      4.14 o 
  -2   8  11      307.57      292.15     13.26 o 
   0 -13  12        7.53        3.31      5.75 o 
   1 -13  12       60.28       56.26      7.53 o 
   2 -13  12      513.96      551.33     25.20 o 
   3 -13  12       74.23       51.57      7.55 o 
   4 -13  12      281.66      252.75     12.28 o 
   5 -13  12       15.16        8.93      5.30 o 
  -2 -12  12      713.67      749.06     26.43 o 
  -1 -12  12        7.06       13.47      4.30 o 
   0 -12  12      132.77      141.98     17.79 o 
   1 -12  12       98.22      102.29     14.20 o 
   2 -12  12       30.94       35.89      6.20 o 
   3 -12  12      228.88      229.99     29.80 o 
   4 -12  12       13.70        7.30      4.86 o 
   5 -12  12       16.81        7.06      7.06 o 
   6 -12  12       69.99       60.94      7.77 o 
  -3 -11  12      221.30      255.71     10.34 o 
  -2 -11  12        5.20       12.98      4.36 o 
  -1 -11  12        0.44       -0.78      2.73 o 
   0 -11  12      393.22      410.89     14.26 o 
   1 -11  12        2.25        5.52      4.44 o 
   2 -11  12      908.50      915.94     22.20 o 
   3 -11  12       28.85       23.72      9.82 o 
   4 -11  12       28.27       26.46      5.26 o 
   5 -11  12      411.33      441.08     14.76 o 
   6 -11  12      212.05      220.62     10.83 o 
   7 -11  12        1.41        0.52      6.00 o 
  -4 -10  12        3.40        6.31      5.72 o 
  -3 -10  12       15.14       15.85      4.48 o 
  -2 -10  12      163.07      161.92      7.83 o 
  -1 -10  12      383.73      366.17     41.22 o 
   0 -10  12      407.02      406.07     27.99 o 
   1 -10  12      111.76      114.86     16.03 o 
   2 -10  12      421.34      401.26     13.66 o 
   3 -10  12       30.30       22.91      5.09 o 
   4 -10  12      231.54      217.03     12.93 o 
   5 -10  12      122.64      139.57      7.00 o 
   6 -10  12       11.56        9.25      3.72 o 
   7 -10  12       15.82       15.62      5.32 o 
  -5  -9  12      168.29      150.87     12.97 o 
  -4  -9  12       96.29       89.79      7.95 o 
  -3  -9  12      568.89      548.48     19.24 o 
  -2  -9  12      350.54      355.39     10.63 o 
  -1  -9  12       31.25       41.49      4.39 o 
   0  -9  12      313.96      309.73     11.54 o 
   1  -9  12       17.19       25.18      4.97 o 
   2  -9  12      795.70      760.69     18.81 o 
   3  -9  12      347.55      355.11     10.60 o 
   4  -9  12      356.97      382.33     13.66 o 
   5  -9  12      132.07      133.10      6.74 o 
   6  -9  12      300.84      284.67     13.47 o 
   7  -9  12       47.91       50.88      6.86 o 
  -6  -8  12       14.67       17.71      6.15 o 
  -5  -8  12        8.54        2.93      7.00 o 
  -4  -8  12        0.88        0.65      3.16 o 
  -3  -8  12       84.64       84.91      6.57 o 
  -2  -8  12        0.59        1.65      2.77 o 
  -1  -8  12       10.84        8.10      2.91 o 
   0  -8  12      688.12      614.48     18.40 o 
   1  -8  12      293.33      300.17     10.82 o 
   2  -8  12       56.76       57.95      4.43 o 
   3  -8  12        3.11        6.97      2.73 o 
   4  -8  12      453.77      408.16     10.57 o 
   5  -8  12       12.94       15.35      3.58 o 
   6  -8  12      137.16      131.98      9.04 o 
   7  -8  12        0.13        0.55      3.93 o 
  -6  -7  12       48.82       34.36     12.28 o 
  -5  -7  12      768.17      831.73     36.08 o 
  -4  -7  12      385.58      387.57     10.64 o 
  -3  -7  12        8.95        5.74      3.42 o 
  -2  -7  12        5.02        7.97      2.83 o 
  -1  -7  12      402.66      366.23      9.03 o 
   0  -7  12     1760.42     1737.54     25.94 o 
   1  -7  12        6.49        3.81      2.45 o 
   2  -7  12       60.60       59.55      5.13 o 
   3  -7  12      346.62      343.28      9.25 o 
   4  -7  12      230.48      216.44      7.75 o 
   5  -7  12      810.32      794.12     23.47 o 
   6  -7  12       48.43       46.22      8.88 o 
   7  -7  12      432.88      440.02     17.35 o 
  -7  -6  12       90.38       78.60      8.65 o 
  -6  -6  12      242.07      237.76     21.55 o 
  -5  -6  12      769.89      759.94     15.57 o 
  -4  -6  12       80.60       88.51      5.78 o 
  -3  -6  12       11.29       17.48      3.14 o 
  -2  -6  12      505.75      480.00     19.89 o 
  -1  -6  12      699.59      681.89     10.89 o 
   0  -6  12      187.57      199.95      6.72 o 
   1  -6  12        3.30        2.83      2.15 o 
   2  -6  12      130.40      135.79      5.90 o 
   3  -6  12      154.62      158.77     11.84 o 
   4  -6  12      694.42      724.54     14.74 o 
   5  -6  12      125.62      122.04      7.91 o 
   6  -6  12      179.97      189.39     10.19 o 
   7  -6  12      429.32      401.23     15.32 o 
  -7  -5  12       78.78       73.84      8.21 o 
  -6  -5  12        4.64       -0.96      4.06 o 
  -5  -5  12        2.77        3.93      2.84 o 
  -4  -5  12       26.70       25.87      3.52 o 
  -3  -5  12       24.82       29.13      2.96 o 
  -2  -5  12       80.36       79.53      4.64 o 
  -1  -5  12     1599.65     1641.10     24.65 o 
   0  -5  12     1196.40     1194.25     19.33 o 
   1  -5  12     1017.09     1029.43     17.51 o 
   2  -5  12      231.32      223.61      7.32 o 
   3  -5  12      449.58      429.77     10.99 o 
   4  -5  12       61.79       59.80      5.81 o 
   5  -5  12        5.89        7.65      2.89 o 
   6  -5  12      440.69      482.18     16.21 o 
   7  -5  12        3.53        8.34     10.07 o 
  -8  -4  12      137.61      148.90     10.92 o 
  -7  -4  12        8.98        5.58      4.76 o 
  -6  -4  12       24.47       27.24      5.35 o 
  -5  -4  12       29.56       28.85      3.30 o 
  -4  -4  12      500.89      521.77      9.88 o 
  -3  -4  12      467.33      482.65      9.07 o 
  -2  -4  12     1264.27     1254.07     40.56 o 
  -1  -4  12      345.97      329.19      8.43 o 
   0  -4  12     1683.26     1676.97     25.05 o 
   1  -4  12     1797.63     1686.63     25.37 o 
   2  -4  12      309.72      262.58     20.34 o 
   3  -4  12       55.83       63.71      4.70 o 
   4  -4  12       58.81       61.54      4.89 o 
   5  -4  12      904.57      894.53     22.51 o 
   6  -4  12       46.38       49.75      6.52 o 
   7  -4  12      174.29      174.88     10.87 o 
  -8  -3  12       19.60       32.92      8.80 o 
  -7  -3  12      248.64      265.30     11.67 o 
  -6  -3  12        0.79       -0.90      3.10 o 
  -5  -3  12      672.24      685.24     11.93 o 
  -4  -3  12       10.49       14.21      2.47 o 
  -3  -3  12      721.60      799.58     12.38 o 
  -2  -3  12       11.06        5.87      1.83 o 
  -1  -3  12      304.64      298.42      7.94 o 
   0  -3  12      100.91      105.31      5.18 o 
   1  -3  12      135.54      152.62      7.21 o 
   2  -3  12      374.99      411.41     12.35 o 
   3  -3  12       22.49       29.13      7.11 o 
   4  -3  12       65.65       70.01      5.15 o 
   5  -3  12      133.41      146.28     10.65 o 
   6  -3  12       14.66       15.70      4.85 o 
  -8  -2  12       45.44       44.76      6.73 o 
  -7  -2  12      166.11      189.71      8.17 o 
  -6  -2  12     1070.04     1075.78     16.39 o 
  -5  -2  12      135.20      141.41      5.41 o 
  -4  -2  12      201.16      194.94      5.83 o 
  -3  -2  12      578.34      573.33      9.80 o 
  -2  -2  12      100.04       87.65      5.76 o 
  -1  -2  12      988.31      905.53     42.74 o 
   0  -2  12      339.71      352.57      8.82 o 
   1  -2  12      305.18      298.70      8.30 o 
   2  -2  12      165.18      162.18      8.94 o 
   3  -2  12       31.97       41.16      4.07 o 
   4  -2  12      153.90      150.54      6.61 o 
   5  -2  12       11.52       16.66      4.54 o 
   6  -2  12      262.45      299.95     13.30 o 
  -9  -1  12       12.20        6.95      6.68 o 
  -8  -1  12      468.61      480.71     16.40 o 
  -7  -1  12      139.77      150.06      9.27 o 
  -6  -1  12      318.74      332.18      8.03 o 
  -5  -1  12      191.30      206.89      7.24 o 
  -4  -1  12       16.13       10.52      2.22 o 
  -3  -1  12      426.88      408.43      9.01 o 
  -2  -1  12      659.15      611.66     10.96 o 
  -1  -1  12      346.93      326.66     10.59 o 
   0  -1  12      971.11      934.23     16.32 o 
   1  -1  12      486.18      513.02     11.37 o 
   2  -1  12      223.83      264.24      8.12 o 
   3  -1  12      110.67      114.13      6.00 o 
   4  -1  12      936.76      971.75     18.60 o 
   5  -1  12        0.47       -0.19      5.54 o 
  -9   0  12        5.50       -2.23      5.12 o 
  -8   0  12       29.04       25.93      5.81 o 
  -7   0  12       76.70       74.88      7.70 o 
  -6   0  12      237.04      210.11      8.06 o 
  -5   0  12        1.38        3.90      2.34 o 
  -4   0  12       48.42       43.83      4.25 o 
  -3   0  12      710.32      704.51     11.14 o 
  -2   0  12       48.40       38.21      3.48 o 
  -1   0  12       89.66       95.72      4.97 o 
   0   0  12      216.27      240.09      7.51 o 
   1   0  12      278.61      319.65      8.85 o 
   2   0  12        9.71       14.55      4.51 o 
   3   0  12      124.54      122.24      6.52 o 
   4   0  12      324.06      312.47     12.50 o 
   5   0  12       30.99       29.46      5.49 o 
  -9   1  12       58.49       53.69      7.82 o 
  -8   1  12        1.44       -0.28      8.08 o 
  -7   1  12      136.14      133.99     11.85 o 
  -6   1  12       53.50       67.59      5.10 o 
  -5   1  12       56.77       50.94      4.45 o 
  -4   1  12      453.88      483.90     11.12 o 
  -3   1  12      260.24      269.98     11.43 o 
  -2   1  12       11.11        9.75      3.85 o 
  -1   1  12     2440.46     2375.54     33.72 o 
   0   1  12      132.22      113.61      5.49 o 
   1   1  12        8.91       15.80      2.89 o 
   2   1  12      279.88      307.97      9.84 o 
   3   1  12      214.60      195.44      7.77 o 
   4   1  12      721.11      763.46     20.82 o 
  -9   2  12      469.58      309.59     20.34 o 
  -8   2  12       32.80       29.38      6.25 o 
  -7   2  12      478.95      489.08     12.28 o 
  -6   2  12      217.75      218.59      8.66 o 
  -5   2  12      779.68      779.98     15.62 o 
  -4   2  12        6.84        4.89      2.40 o 
  -3   2  12      435.60      418.85     14.88 o 
  -2   2  12      145.12      145.57      8.32 o 
  -1   2  12      116.96      120.95      7.81 o 
   0   2  12       25.00       34.58      5.04 o 
   1   2  12      971.32     1031.65     27.07 o 
   2   2  12       99.47      122.69      8.22 o 
   3   2  12       72.93       77.50      5.77 o 
   4   2  12       42.30       56.11      6.85 o 
  -9   3  12       10.84       10.62      5.74 o 
  -8   3  12      694.37      727.71     21.20 o 
  -7   3  12       49.20       43.71      4.77 o 
  -6   3  12      447.36      473.74     12.13 o 
  -5   3  12     1098.29     1156.26     20.69 o 
  -4   3  12      242.98      234.04      8.14 o 
  -3   3  12       55.75       44.06      4.62 o 
  -2   3  12        1.93        4.12      3.14 o 
  -1   3  12     1147.95     1198.94     41.78 o 
   0   3  12       77.08       88.56      7.45 o 
   1   3  12       37.80       53.63      6.18 o 
   2   3  12       92.08      102.04      8.13 o 
   3   3  12       43.77       34.08      8.61 o 
  -9   4  12      382.46      372.11     15.92 o 
  -8   4  12       89.50       90.68      9.13 o 
  -7   4  12       97.45       94.02      6.70 o 
  -6   4  12     1720.23     1695.97     28.07 o 
  -5   4  12        0.78        7.14      3.15 o 
  -4   4  12      347.05      340.79     10.13 o 
  -3   4  12      283.65      292.24      9.47 o 
  -2   4  12       76.99      102.10     21.34 o 
  -1   4  12       42.77       37.77      5.79 o 
   0   4  12       10.89       12.73      4.19 o 
   1   4  12      181.90      207.55     10.42 o 
   2   4  12      129.58      172.57     18.26 o 
  -9   5  12        2.40        3.97      5.90 o 
  -8   5  12        0.01       -7.25      4.83 o 
  -7   5  12      297.14      266.77      9.95 o 
  -6   5  12      583.62      606.98     14.67 o 
  -5   5  12       90.69       86.42      9.84 o 
  -4   5  12      349.26      339.81     13.21 o 
  -3   5  12       52.39       47.77      6.47 o 
  -2   5  12      166.69      176.61     10.13 o 
  -1   5  12      121.71      119.46      8.98 o 
   0   5  12      192.05      204.86     14.39 o 
   1   5  12      179.63      181.53     11.83 o 
  -8   6  12      363.60      358.15     15.84 o 
  -7   6  12       12.01        8.95      3.99 o 
  -6   6  12      274.05      238.14     12.59 o 
  -5   6  12      497.99      488.88     13.25 o 
  -4   6  12      274.24      283.74     10.27 o 
  -3   6  12     1449.83     1547.01     26.84 o 
  -2   6  12       59.28       70.33      7.68 o 
  -1   6  12      193.97      203.39     29.88 o 
   0   6  12      113.31      130.07      9.72 o 
  -7   7  12       17.76       14.31      4.51 o 
  -6   7  12      490.62      493.42     18.54 o 
  -5   7  12       34.36       38.86      5.46 o 
  -4   7  12      443.38      411.07     14.19 o 
  -3   7  12       14.57       15.85      5.26 o 
  -2   7  12       11.65       13.03      5.05 o 
  -6   8  12      176.92      184.37      9.94 o 
  -5   8  12       41.88       36.29      5.53 o 
  -4   8  12       23.12       16.91      4.73 o 
   0 -13  13      138.85      123.36     19.63 o 
   1 -13  13        9.26       -0.64      5.16 o 
   2 -13  13      406.89      392.66     15.14 o 
   3 -13  13       10.45        8.18      4.87 o 
   4 -13  13        5.78        5.63      3.44 o 
  -1 -12  13      147.01      148.30     15.56 o 
   0 -12  13       61.04       55.68     17.43 o 
   1 -12  13       16.15       18.30      5.75 o 
   2 -12  13        3.36       15.34      5.23 o 
   3 -12  13       41.01       39.89      6.58 o 
   4 -12  13       55.74       52.93      7.07 o 
   5 -12  13        1.37       -0.61      4.31 o 
  -3 -11  13       10.12       13.73      4.75 o 
  -2 -11  13      686.36      707.42     40.12 o 
  -1 -11  13        9.34        8.41      4.82 o 
   0 -11  13      106.11      100.25     13.43 o 
   1 -11  13       92.58      121.56     16.38 o 
   2 -11  13        0.04       -5.97      3.98 o 
   3 -11  13      235.35      231.20     11.03 o 
   4 -11  13       25.57       14.53      4.91 o 
   5 -11  13        0.31        2.70      4.34 o 
   6 -11  13        5.44       12.14      4.93 o 
  -4 -10  13       80.78       83.44     13.04 o 
  -3 -10  13      193.33      190.36      9.76 o 
  -2 -10  13       32.22       42.75      7.70 o 
  -1 -10  13       36.76       37.08      5.99 o 
   0 -10  13     1046.46     1044.99     40.81 o 
   1 -10  13       63.12       53.47      6.40 o 
   2 -10  13      561.13      576.87     16.66 o 
   3 -10  13        3.97        7.47      4.44 o 
   4 -10  13       91.14       78.88     11.07 o 
   5 -10  13      424.29      433.31     16.15 o 
   6 -10  13      124.03      142.84      7.75 o 
  -5  -9  13       65.04       57.99      8.00 o 
  -4  -9  13      123.57      125.59     10.19 o 
  -3  -9  13        8.72        3.32      3.52 o 
  -2  -9  13       21.88       14.39      4.55 o 
  -1  -9  13      168.93      178.16     10.47 o 
   0  -9  13        0.43        5.24      5.29 o 
   1  -9  13      716.23      682.36     17.86 o 
   2  -9  13      102.73       70.95      7.64 o 
   3  -9  13       17.82       14.69      4.42 o 
   4  -9  13      589.41      575.47     13.32 o 
   5  -9  13      258.17      238.56      8.78 o 
   6  -9  13       18.70       22.12      7.10 o 
   7  -9  13       20.97       12.36     11.07 o 
  -5  -8  13       10.13        9.97      5.39 o 
  -4  -8  13        9.17        8.08      3.86 o 
  -3  -8  13       12.67        7.87      3.37 o 
  -2  -8  13      202.23      217.77      7.81 o 
  -1  -8  13      209.96      197.09     13.33 o 
   0  -8  13     1775.42     1708.07     32.79 o 
   1  -8  13      269.45      240.49     10.09 o 
   2  -8  13       14.23       22.16      3.29 o 
   3  -8  13      968.40      916.51     18.02 o 
   4  -8  13      339.19      340.03      9.97 o 
   5  -8  13      433.43      453.74     11.89 o 
   6  -8  13       25.25       21.28      5.21 o 
   7  -8  13      100.57       45.73      8.74 o 
  -6  -7  13       23.45       22.15      6.34 o 
  -5  -7  13      143.43      138.71      9.81 o 
  -4  -7  13        0.06        2.35      3.08 o 
  -3  -7  13       45.86       33.54      4.12 o 
  -2  -7  13       39.38       33.86      3.75 o 
  -1  -7  13      265.26      292.03     10.77 o 
   0  -7  13        1.27       -0.97      2.79 o 
   1  -7  13       21.99       10.17      2.76 o 
   2  -7  13      378.27      374.80     13.22 o 
   3  -7  13        0.05        2.73      2.65 o 
   4  -7  13      222.55      243.43      8.50 o 
   5  -7  13      167.81      170.58      9.10 o 
   6  -7  13        0.69        1.59      3.40 o 
   7  -7  13       17.92        8.00      4.82 o 
  -7  -6  13       88.52      107.87      9.77 o 
  -6  -6  13       41.84       43.09      6.74 o 
  -5  -6  13      437.82      445.20     11.60 o 
  -4  -6  13      447.31      447.36     11.14 o 
  -3  -6  13      427.07      452.58     13.27 o 
  -2  -6  13      118.63      120.57     10.92 o 
  -1  -6  13        2.43        7.77      2.79 o 
   0  -6  13       13.99       15.89      3.04 o 
   1  -6  13       23.03       17.00      3.03 o 
   2  -6  13      114.15      136.51      6.22 o 
   3  -6  13      616.12      604.35     13.17 o 
   4  -6  13      595.07      580.41     13.21 o 
   5  -6  13      198.72      160.43     10.36 o 
   6  -6  13      155.13      144.93      9.46 o 
  -7  -5  13       69.56       59.66      7.56 o 
  -6  -5  13       71.39       81.89      7.70 o 
  -5  -5  13      423.24      461.06     11.43 o 
  -4  -5  13      230.92      246.75      7.96 o 
  -3  -5  13      211.49      194.04      6.22 o 
  -2  -5  13     4822.85     4401.64    208.09 o 
  -1  -5  13      216.30      230.77      7.57 o 
   0  -5  13      420.19      414.15      9.99 o 
   1  -5  13      101.32       93.54      5.47 o 
   2  -5  13      165.80      128.68      6.09 o 
   3  -5  13      534.08      512.24     11.96 o 
   4  -5  13      145.78      165.71      7.05 o 
   5  -5  13      373.27      384.21     14.03 o 
   6  -5  13       21.76       27.45      7.31 o 
  -8  -4  13       14.61       12.87      5.82 o 
  -7  -4  13      147.15      146.29      9.78 o 
  -6  -4  13       17.43       24.99      5.37 o 
  -5  -4  13      147.08      141.60      5.74 o 
  -4  -4  13        3.39        3.42      2.10 o 
  -3  -4  13      906.61      884.80     13.59 o 
  -2  -4  13      535.23      527.89     11.48 o 
  -1  -4  13        0.54        0.65      2.15 o 
   0  -4  13       34.18       36.43      3.74 o 
   1  -4  13      605.39      587.44     12.37 o 
   2  -4  13        0.67        4.25      1.86 o 
   3  -4  13      390.60      382.58     12.49 o 
   4  -4  13      247.51      254.28      8.60 o 
   5  -4  13        0.71       -1.35      3.53 o 
   6  -4  13       20.42       23.13      5.36 o 
  -8  -3  13       83.78       93.44      8.92 o 
  -7  -3  13      343.22      316.38     12.67 o 
  -6  -3  13       81.38       80.23      5.93 o 
  -5  -3  13      259.68      277.08      7.45 o 
  -4  -3  13        1.62        0.24      2.02 o 
  -3  -3  13     2026.24     1961.19     24.70 o 
  -2  -3  13      324.92      305.91      8.46 o 
  -1  -3  13        0.09        0.05      2.03 o 
   0  -3  13     1184.73     1197.94     19.76 o 
   1  -3  13      511.29      488.05     21.31 o 
   2  -3  13      274.83      250.64      8.00 o 
   3  -3  13       54.24       45.72      4.40 o 
   4  -3  13      179.47      211.97      9.74 o 
   5  -3  13      501.75      504.66     22.85 o 
   6  -3  13       46.76       55.14      7.26 o 
  -8  -2  13       29.04       27.48      6.17 o 
  -7  -2  13       19.18       20.11      4.31 o 
  -6  -2  13       11.06       14.15      2.87 o 
  -5  -2  13        2.49        0.62      2.19 o 
  -4  -2  13        3.45        6.62      2.71 o 
  -3  -2  13       37.49       33.89      3.51 o 
  -2  -2  13      109.20      117.35      6.94 o 
  -1  -2  13      903.94      909.77     24.82 o 
   0  -2  13     2792.79     2745.62     38.37 o 
   1  -2  13        1.23        2.44      2.99 o 
   2  -2  13      158.43      181.77      7.00 o 
   3  -2  13      230.80      253.67      8.44 o 
   4  -2  13      359.59      345.83     10.80 o 
   5  -2  13       90.47       48.40     28.60 o 
  -8  -1  13        0.43       -4.01      4.90 o 
  -7  -1  13      159.00      157.41      9.75 o 
  -6  -1  13      349.56      353.22     10.00 o 
  -5  -1  13       77.98       80.02      4.50 o 
  -4  -1  13       35.93       51.77      5.09 o 
  -3  -1  13      505.88      474.79     12.32 o 
  -2  -1  13      486.24      512.54     11.08 o 
  -1  -1  13        0.16        0.69      2.04 o 
   0  -1  13       74.09       80.73      5.09 o 
   1  -1  13      123.13      118.13      5.88 o 
   2  -1  13       86.28      101.29      6.12 o 
   3  -1  13      293.82      296.69     13.02 o 
   4  -1  13      167.16      170.41      9.60 o 
   5  -1  13        5.07        6.23      4.33 o 
  -9   0  13      228.44      244.63     13.12 o 
  -8   0  13      407.70      423.34     15.75 o 
  -7   0  13       64.57       72.20      7.60 o 
  -6   0  13      126.77      144.37      6.85 o 
  -5   0  13     1003.46     1074.42     22.60 o 
  -4   0  13       61.20       64.90      4.79 o 
  -3   0  13     1181.42     1122.16     24.31 o 
  -2   0  13       22.62       12.15      2.62 o 
  -1   0  13        6.61        5.38      2.48 o 
   0   0  13      235.99      266.34     11.07 o 
   1   0  13      146.61      125.80      6.07 o 
   2   0  13      580.36      589.15     13.30 o 
   3   0  13      160.72      179.85      8.17 o 
   4   0  13      217.78      234.31     12.38 o 
  -9   1  13      311.31      316.52     19.93 o 
  -8   1  13      444.45      431.46     15.98 o 
  -6   1  13        4.03        3.06      2.80 o 
  -5   1  13      295.22      265.52      8.68 o 
  -4   1  13        6.44        5.35      2.64 o 
  -3   1  13       93.63       80.70     17.45 o 
  -2   1  13      245.87      235.84     10.31 o 
  -1   1  13      130.13      127.78      9.49 o 
   0   1  13      647.50      616.71     13.10 o 
   1   1  13       35.68       37.07      4.08 o 
   2   1  13        0.68        5.01      2.75 o 
   3   1  13      103.72       91.22      6.35 o 
   4   1  13        5.46        1.99      3.91 o 
  -9   2  13        6.15       10.95      6.37 o 
  -8   2  13     1301.78     1319.21     30.90 o 
  -7   2  13      389.01      396.70     11.51 o 
  -6   2  13      482.02      473.41     12.17 o 
  -5   2  13      111.16      119.15      6.55 o 
  -4   2  13       52.24       45.97      4.45 o 
  -3   2  13       12.93       19.68      4.47 o 
  -2   2  13        1.02        1.96      3.42 o 
  -1   2  13     2007.34     1992.09     56.67 o 
   0   2  13       36.33       45.19      5.68 o 
   1   2  13       71.54       89.96      9.40 o 
   2   2  13      566.22      534.04     16.52 o 
   3   2  13        0.32        5.46      6.76 o 
  -9   3  13      187.42      208.33     12.94 o 
  -8   3  13      199.86      186.81     12.06 o 
  -7   3  13        0.09        2.49      3.18 o 
  -6   3  13      221.43      203.94      8.47 o 
  -5   3  13        4.75        5.93      3.16 o 
  -4   3  13       12.20        6.99      3.06 o 
  -3   3  13      467.33      476.60     26.44 o 
  -2   3  13      222.70      227.57     10.79 o 
  -1   3  13       36.59       26.97      5.07 o 
   0   3  13       62.37       73.88      7.20 o 
   1   3  13      117.99      113.94      8.70 o 
   2   3  13      408.99      457.51     23.12 o 
  -8   4  13      228.89      263.27     13.85 o 
  -7   4  13       26.81       31.25      4.75 o 
  -6   4  13       48.16       37.82      4.88 o 
  -5   4  13      262.17      250.76     11.63 o 
  -4   4  13       18.86       23.16      6.42 o 
  -3   4  13       98.02      101.40     12.13 o 
  -2   4  13       64.02       68.18      7.69 o 
  -1   4  13      147.43      133.34      9.04 o 
   0   4  13        3.82       11.02      4.29 o 
   1   4  13        1.06        7.50      6.78 o 
  -8   5  13       39.67       37.23      7.35 o 
  -7   5  13      184.92      174.57      8.67 o 
  -6   5  13      334.56      367.29     11.59 o 
  -5   5  13      285.03      313.14     10.59 o 
  -4   5  13      300.35      279.27     10.13 o 
  -3   5  13     1246.90     1229.26     39.31 o 
  -2   5  13       11.04        4.98      4.12 o 
  -1   5  13      552.92      578.51     23.51 o 
   0   5  13      112.69      120.43     23.87 o 
  -7   6  13      218.30      187.36      9.09 o 
  -6   6  13       11.96       -0.38      4.04 o 
  -5   6  13        7.77        1.95      7.15 o 
  -4   6  13       45.47       40.06      6.49 o 
  -3   6  13       38.31       26.82      5.85 o 
  -2   6  13       34.19       35.48      6.41 o 
  -1   6  13       30.33       25.55      5.90 o 
  -6   7  13       32.74       43.58     12.31 o 
  -5   7  13      182.79      176.75     10.74 o 
  -4   7  13       13.92       20.26      8.50 o 
  -3   7  13      588.70      635.11     20.13 o 
   1 -13  14        6.46       10.45      8.54 o 
   2 -13  14       20.70       12.35      5.49 o 
   3 -13  14      129.78      151.51     10.79 o 
  -1 -12  14       18.66       14.70      5.79 o 
   0 -12  14        2.01        7.93      5.19 o 
   1 -12  14      460.62      459.61     20.32 o 
   2 -12  14       30.75       30.70      6.37 o 
   3 -12  14       20.24       10.39      5.06 o 
   4 -12  14      142.30      157.63     11.53 o 
   5 -12  14       52.02       55.45      7.33 o 
  -2 -11  14      315.62      313.95     13.60 o 
  -1 -11  14      105.79      124.00     24.20 o 
   0 -11  14      545.13      557.40     40.83 o 
   1 -11  14      114.58       87.58      8.13 o 
   2 -11  14        1.70        2.16      4.46 o 
   3 -11  14      457.09      465.67     21.29 o 
   4 -11  14       33.36       40.47      6.60 o 
   5 -11  14       78.74       79.02     10.17 o 
  -3 -10  14       73.23       81.82     11.09 o 
  -2 -10  14      300.66      303.75     12.74 o 
  -1 -10  14       91.05       83.63      9.97 o 
   0 -10  14       87.93      104.95      8.43 o 
   1 -10  14      239.78      223.75     10.68 o 
   2 -10  14      131.13      129.79      8.81 o 
   3 -10  14      140.91      136.65      8.97 o 
   4 -10  14        0.94        0.25      4.37 o 
   5 -10  14      167.29      151.65      9.51 o 
   6 -10  14        2.10        3.64      5.89 o 
  -4  -9  14      377.06      407.20     11.98 o 
  -3  -9  14      114.43      121.55     10.57 o 
  -2  -9  14      120.51      121.42      8.46 o 
  -1  -9  14      261.51      256.47     11.10 o 
   0  -9  14      710.25      689.03     34.36 o 
   1  -9  14      596.16      577.68     16.52 o 
   2  -9  14      148.78      147.45      8.85 o 
   3  -9  14      225.04      221.29     13.28 o 
   4  -9  14       12.96        5.11      3.21 o 
   5  -9  14      175.97      187.29     15.69 o 
   6  -9  14      185.68      173.24     14.87 o 
  -5  -8  14       44.18       44.82      6.94 o 
  -4  -8  14        0.39        4.78      3.65 o 
  -3  -8  14        0.17        1.50      3.93 o 
  -2  -8  14       26.13       24.30      4.81 o 
  -1  -8  14       42.31       55.73      6.18 o 
   0  -8  14        2.15        3.11      3.82 o 
   1  -8  14       20.24       11.02      4.17 o 
   2  -8  14       15.98       12.71      3.15 o 
   3  -8  14      125.53      119.01      6.62 o 
   4  -8  14      116.24      114.71      6.87 o 
   5  -8  14        3.91        5.45      3.29 o 
   6  -8  14        5.33        7.22      4.49 o 
  -6  -7  14       98.98       99.53      9.21 o 
  -5  -7  14      937.45      917.54     23.08 o 
  -4  -7  14        7.73        9.35      3.43 o 
  -3  -7  14        2.84        4.31      3.78 o 
  -2  -7  14       64.24       79.42     10.24 o 
  -1  -7  14       28.56       36.22      5.11 o 
   0  -7  14       38.87       39.00      4.06 o 
   1  -7  14        0.36        0.19      2.39 o 
   2  -7  14       86.76       65.15      5.06 o 
   3  -7  14     1251.94     1178.12     20.89 o 
   4  -7  14        0.60       -2.80      2.80 o 
   5  -7  14      190.99      217.22      8.56 o 
   6  -7  14        4.88        8.98      3.77 o 
  -6  -6  14        2.22       14.35      9.63 o 
  -5  -6  14      177.01      190.31     12.34 o 
  -4  -6  14      529.61      561.51     12.76 o 
  -3  -6  14      713.70      742.43     18.53 o 
  -2  -6  14      227.16      194.51      9.00 o 
  -1  -6  14      528.78      556.25     16.89 o 
   0  -6  14      153.87      151.14      6.57 o 
   1  -6  14      140.98      132.10      6.26 o 
   2  -6  14      525.33      499.76     11.90 o 
   3  -6  14       56.00       66.36      5.28 o 
   4  -6  14        0.81        1.01      3.27 o 
   5  -6  14      132.34      135.47      7.21 o 
   6  -6  14        4.78       11.26      4.65 o 
  -7  -5  14       47.43       72.71     15.51 o 
  -6  -5  14      187.75      215.75     11.05 o 
  -5  -5  14       84.24      103.95      6.25 o 
  -4  -5  14      215.05      201.53      7.36 o 
  -3  -5  14      101.68      107.33      6.13 o 
  -2  -5  14      210.09      238.71      8.06 o 
  -1  -5  14      428.92      427.68     10.51 o 
   0  -5  14       11.66        9.33      2.89 o 
   1  -5  14      540.95      560.60     12.33 o 
   2  -5  14     1267.62     1204.54     20.85 o 
   3  -5  14        0.57        4.94      2.55 o 
   4  -5  14      181.67      187.21      7.77 o 
   5  -5  14      348.44      371.30     14.17 o 
   6  -5  14      154.27      147.97     10.80 o 
  -7  -4  14      882.50      906.63     23.09 o 
  -6  -4  14        5.41        2.35      4.08 o 
  -5  -4  14       55.07       63.09      4.47 o 
  -4  -4  14       18.34       17.26      2.87 o 
  -3  -4  14       25.94       29.29      3.92 o 
  -2  -4  14      483.71      462.51     10.96 o 
  -1  -4  14      198.14      210.02      7.38 o 
   0  -4  14      126.95      131.36      6.12 o 
   1  -4  14      150.43      116.85      5.96 o 
   2  -4  14      338.64      386.10     12.44 o 
   3  -4  14      278.15      294.75     11.35 o 
   4  -4  14      369.82      349.70     12.92 o 
   5  -4  14      194.53      173.85     14.92 o 
  -8  -3  14       88.66       89.78     12.44 o 
  -7  -3  14        3.57       -2.03      4.47 o 
  -6  -3  14       14.18        9.64      3.74 o 
  -5  -3  14       43.59       49.01      4.00 o 
  -4  -3  14      353.23      344.40      8.06 o 
  -3  -3  14      133.54      122.93      7.71 o 
  -2  -3  14        5.26        3.71      2.59 o 
  -1  -3  14        2.30        6.17      2.49 o 
   0  -3  14      236.30      204.17     15.82 o 
   1  -3  14       75.28       70.11      5.17 o 
   2  -3  14      274.76      275.54     11.68 o 
   3  -3  14      170.34      196.36      7.79 o 
   4  -3  14      207.22      221.38      8.48 o 
   5  -3  14        0.72        9.73      4.05 o 
  -8  -2  14        0.42       -2.10      5.11 o 
  -7  -2  14       22.12       15.98      5.06 o 
  -6  -2  14      186.52      204.69      7.96 o 
  -5  -2  14       59.03       57.80      4.11 o 
  -4  -2  14     1078.53     1115.99     19.33 o 
  -3  -2  14      311.00      288.36     23.85 o 
  -2  -2  14        6.11        8.16      2.94 o 
  -1  -2  14        0.79        4.00      1.83 o 
   0  -2  14      669.65      616.25     13.41 o 
   1  -2  14      965.16      911.89     21.63 o 
   2  -2  14      356.28      353.18      9.97 o 
   3  -2  14      509.88      517.18     18.86 o 
   4  -2  14      270.26      274.47     12.08 o 
   5  -2  14      316.05      304.91     13.50 o 
  -8  -1  14       47.87       45.34      7.16 o 
  -7  -1  14       39.62       36.11      6.30 o 
  -6  -1  14        1.29        0.12      2.76 o 
  -5  -1  14     1197.74     1220.57     21.17 o 
  -4  -1  14      552.94      537.24     15.68 o 
  -3  -1  14        1.12        0.59      1.71 o 
  -2  -1  14       19.68       14.78      3.01 o 
  -1  -1  14        0.43        3.16      2.45 o 
   0  -1  14      553.84      578.14     23.21 o 
   1  -1  14      133.01      140.05      6.44 o 
   2  -1  14      139.46      145.48      6.79 o 
   3  -1  14      239.14      231.27      9.51 o 
   4  -1  14       52.08       71.03      7.62 o 
  -8   0  14      154.13      140.14     12.99 o 
  -7   0  14      270.82      277.39     12.68 o 
  -6   0  14        6.01        0.64      2.82 o 
  -5   0  14      226.76      196.98      8.81 o 
  -4   0  14        9.51        7.23      4.42 o 
  -3   0  14       44.48       48.33      5.84 o 
  -2   0  14      678.04      632.42     17.40 o 
  -1   0  14        8.48        7.96      3.92 o 
   0   0  14      858.41      790.90     22.15 o 
   1   0  14       48.70       41.52      5.23 o 
   2   0  14       10.74       15.94      3.32 o 
   3   0  14       86.54       97.84      6.60 o 
   4   0  14       20.51       23.70      5.51 o 
  -8   1  14     1078.32      999.85    123.37 o 
  -7   1  14       10.51        6.37      4.17 o 
  -6   1  14       71.12       88.26      6.20 o 
  -5   1  14      204.27      211.64      8.13 o 
  -4   1  14       13.43        9.87      3.86 o 
  -3   1  14      662.18      657.93     18.17 o 
  -2   1  14      259.64      269.40     11.43 o 
  -1   1  14      113.59      106.66      8.08 o 
   0   1  14      212.20      201.21     10.29 o 
   1   1  14        0.09        3.77      3.43 o 
   2   1  14     1286.57     1304.37     29.30 o 
   3   1  14        5.03        5.51      3.16 o 
  -8   2  14        7.20        5.07      5.68 o 
  -7   2  14       48.99       53.23      5.54 o 
  -6   2  14       35.18       34.51      4.53 o 
  -5   2  14       10.97       12.85      3.43 o 
  -4   2  14      244.98      251.98     11.29 o 
  -3   2  14        7.35       14.27      4.22 o 
  -2   2  14      227.21      235.08     10.96 o 
  -1   2  14       65.87       69.10     12.43 o 
   0   2  14        0.81       -1.94      3.42 o 
   1   2  14      205.48      200.06     10.47 o 
   2   2  14        2.10        5.89      4.00 o 
  -8   3  14       49.01       43.07      7.66 o 
  -7   3  14      191.79      200.70      8.96 o 
  -6   3  14      112.20       98.67      6.80 o 
  -5   3  14      655.47      604.06     19.41 o 
  -4   3  14       55.85       64.48      7.35 o 
  -3   3  14      141.88      148.21     13.39 o 
  -2   3  14      692.85      750.38     20.76 o 
  -1   3  14        0.01        2.08      3.75 o 
   0   3  14      533.29      532.21     17.08 o 
   1   3  14       91.91       96.61      8.47 o 
  -8   4  14      213.05      226.41     18.40 o 
  -7   4  14      217.02      224.23      9.56 o 
  -6   4  14      299.79      299.27     10.55 o 
  -5   4  14      242.22      195.05     46.54 o 
  -4   4  14       23.16       34.38      6.47 o 
  -3   4  14     1732.63     1781.15     37.27 o 
  -2   4  14        2.20        0.54      3.91 o 
  -1   4  14      198.93      212.62     11.27 o 
   0   4  14      638.38      688.32     20.33 o 
  -7   5  14      168.70      163.95      8.85 o 
  -6   5  14        1.41       -0.70      3.30 o 
  -5   5  14        2.25       -4.07      4.02 o 
  -4   5  14       53.58       47.94      7.05 o 
  -3   5  14      797.30      781.80     22.17 o 
  -2   5  14        0.86        2.00      4.28 o 
  -1   5  14      186.63      192.41     11.12 o 
  -6   6  14       93.72       77.49      8.51 o 
  -5   6  14      688.92      735.08     21.91 o 
  -4   6  14       34.22       23.20      5.89 o 
  -3   6  14       54.42       47.34      8.40 o 
   0 -12  15       79.18       99.94     10.10 o 
   1 -12  15        0.66        3.80      5.28 o 
   2 -12  15       52.33       51.08     10.82 o 
   3 -12  15       13.13       10.67     11.08 o 
   4 -12  15       15.95       12.27      8.14 o 
  -2 -11  15       43.21       57.38      7.68 o 
  -1 -11  15        3.10       -3.64      5.60 o 
   0 -11  15       10.49        7.95      5.04 o 
   1 -11  15      569.23      493.07     25.25 o 
   2 -11  15       72.65       78.54      7.89 o 
   3 -11  15      270.09      293.58     12.80 o 
   4 -11  15       30.10       24.77      6.15 o 
   5 -11  15        4.29        7.83      5.19 o 
  -3 -10  15       12.08        5.67      5.12 o 
  -2 -10  15        3.38        0.46      4.70 o 
  -1 -10  15       45.62       49.49      9.28 o 
   0 -10  15      135.19      136.88      9.21 o 
   1 -10  15        2.09        3.24      6.52 o 
   2 -10  15       43.32       38.95      6.21 o 
   3 -10  15      132.00      110.98     19.20 o 
   4 -10  15        6.60       12.16      5.05 o 
   5 -10  15       37.71       44.62     13.66 o 
  -4  -9  15      151.00      127.80     13.86 o 
  -3  -9  15       18.66       10.59      5.13 o 
  -2  -9  15       15.57       14.73      4.61 o 
  -1  -9  15      237.92      260.51     11.36 o 
   0  -9  15       94.50      108.94      8.55 o 
   1  -9  15       51.11       44.20      6.11 o 
   2  -9  15      187.19      178.58      9.68 o 
   3  -9  15      126.39      118.78      8.74 o 
   4  -9  15       68.39       52.68      5.25 o 
   5  -9  15       75.46       61.96      5.77 o 
  -5  -8  15        1.91        1.20      4.97 o 
  -4  -8  15      133.53      153.70      9.86 o 
  -3  -8  15       26.18       24.30      5.40 o 
  -2  -8  15       74.49       74.65     10.69 o 
  -1  -8  15        8.91        6.63      6.89 o 
   0  -8  15       47.88       37.75      5.56 o 
   1  -8  15      464.44      456.40     16.89 o 
   2  -8  15       40.47       32.96      4.17 o 
   3  -8  15      900.22      870.36     17.46 o 
   4  -8  15        4.36       12.61      3.68 o 
   5  -8  15      119.18      120.90     13.03 o 
  -5  -7  15      312.82      310.51     12.97 o 
  -4  -7  15      179.89      202.42     19.48 o 
  -3  -7  15      168.61      183.73      9.64 o 
  -2  -7  15      142.46      132.51      8.29 o 
  -1  -7  15        1.29        5.21      3.69 o 
   0  -7  15        6.90        4.88      2.88 o 
   1  -7  15        2.78        2.04      2.78 o 
   2  -7  15        8.72        5.37      2.99 o 
   3  -7  15       90.08       83.17      5.97 o 
   4  -7  15       26.57       26.03      4.15 o 
   5  -7  15      250.83      281.48      9.96 o 
  -6  -6  15      256.97      248.54     28.25 o 
  -5  -6  15      100.33      109.12      6.86 o 
  -4  -6  15        1.71       -1.10      3.46 o 
  -3  -6  15      156.12      174.55      9.29 o 
  -2  -6  15     2377.30     2386.41     43.01 o 
  -1  -6  15     1058.89     1029.93     18.61 o 
   0  -6  15     2036.15     2039.91     30.98 o 
   1  -6  15        2.48        3.32      2.86 o 
   2  -6  15      221.99      211.38      8.03 o 
   3  -6  15      863.58      852.47     17.24 o 
   4  -6  15       17.68       19.60      9.85 o 
   5  -6  15      383.04      441.26     15.89 o 
  -7  -5  15      244.59      269.47     12.97 o 
  -6  -5  15        2.11        0.20      4.41 o 
  -5  -5  15       62.21       64.13      5.35 o 
  -4  -5  15      241.86      239.04     10.42 o 
  -3  -5  15      756.29      785.54     15.64 o 
  -2  -5  15      315.61      313.07      9.27 o 
  -1  -5  15      212.83      185.65      7.32 o 
   0  -5  15      343.45      367.32     10.07 o 
   1  -5  15     1118.90     1045.21     19.02 o 
   2  -5  15      707.76      734.00     16.43 o 
   3  -5  15       27.04       30.29      7.22 o 
   4  -5  15        3.87        7.13      3.27 o 
   5  -5  15      116.28       90.16      8.51 o 
  -7  -4  15      297.35      312.74     17.34 o 
  -6  -4  15        8.77       14.43      4.85 o 
  -5  -4  15       18.66       17.94      3.87 o 
  -4  -4  15        3.45       -0.08      3.00 o 
  -3  -4  15      159.93      152.80      8.78 o 
  -2  -4  15       10.35       12.28      3.23 o 
  -1  -4  15        0.64       -1.16      2.37 o 
   0  -4  15      126.88      102.55      9.12 o 
   1  -4  15     1248.75     1249.96     21.57 o 
   2  -4  15      146.41      147.83      6.89 o 
   3  -4  15       66.12       66.42      5.53 o 
   4  -4  15        6.93        5.71      2.45 o 
   5  -4  15       53.75       62.16      7.63 o 
  -7  -3  15      266.73      280.76     17.10 o 
  -6  -3  15       64.50       60.54      4.75 o 
  -5  -3  15      481.70      492.16     15.92 o 
  -4  -3  15     1114.07     1174.49     20.52 o 
  -3  -3  15        0.51        0.79      2.69 o 
  -2  -3  15       54.96       65.37      5.04 o 
  -1  -3  15      185.70      173.47      7.00 o 
   0  -3  15     1835.37     1802.01     36.63 o 
   1  -3  15      654.61      635.32     13.90 o 
   2  -3  15        0.66        2.85      2.71 o 
   3  -3  15      923.14     1031.53     19.82 o 
   4  -3  15        1.21        2.38      2.92 o 
  -8  -2  15       27.80       24.79      8.12 o 
  -7  -2  15       96.55       97.36      8.87 o 
  -6  -2  15      342.25      352.60     10.51 o 
  -5  -2  15      128.06      123.78      8.35 o 
  -4  -2  15       57.18       55.21      4.85 o 
  -3  -2  15       34.01       35.41      4.47 o 
  -2  -2  15        8.94        8.99      3.16 o 
  -1  -2  15      223.40      231.28      7.82 o 
   0  -2  15      323.04      317.22      9.44 o 
   1  -2  15       28.56       27.02      3.85 o 
   2  -2  15      272.73      286.94      9.32 o 
   3  -2  15       85.73       84.94      6.43 o 
   4  -2  15       46.00       47.82      6.76 o 
  -8  -1  15        1.87        4.72      5.60 o 
  -7  -1  15        4.96       -0.25      5.20 o 
  -6  -1  15       29.44       28.24      4.39 o 
  -5  -1  15        0.95        2.37      3.66 o 
  -4  -1  15      866.95      835.44     20.89 o 
  -3  -1  15      772.77      371.66     18.49 o 
  -2  -1  15      931.31      916.94     22.07 o 
  -1  -1  15       92.61      107.87      6.28 o 
   0  -1  15        3.04        5.15      2.63 o 
   1  -1  15      427.91      437.15     11.44 o 
   2  -1  15        3.25        3.66      2.86 o 
   3  -1  15       81.52       94.18      6.63 o 
  -8   0  15      182.51      183.12     11.85 o 
  -7   0  15        0.80        4.88      4.87 o 
  -6   0  15      232.63      248.71     14.09 o 
  -5   0  15      687.70      353.04     19.32 o 
  -4   0  15        0.31       -1.03      1.92 o 
  -3   0  15      220.11      209.57     10.33 o 
  -2   0  15     1942.99     1895.46     37.59 o 
  -1   0  15        7.31       16.47      4.48 o 
   0   0  15      930.91      915.02     22.73 o 
   1   0  15       31.23       28.25      9.77 o 
   2   0  15      139.83      132.44      9.82 o 
   3   0  15      524.39      550.91     14.14 o 
  -8   1  15       49.48       25.60     16.86 o 
  -7   1  15       24.46       25.56      6.93 o 
  -6   1  15      815.22      828.02     21.96 o 
  -5   1  15       45.87       26.74      6.06 o 
  -4   1  15       18.94       20.31      9.35 o 
  -3   1  15      393.19      406.30     19.39 o 
  -2   1  15       12.16       14.18      4.65 o 
  -1   1  15       11.95        7.83      4.13 o 
   0   1  15       40.22       43.72      6.09 o 
   1   1  15       61.14       70.71      7.25 o 
   2   1  15      147.71      165.56     10.02 o 
  -8   2  15      147.31      143.15     11.49 o 
  -7   2  15      833.21      850.94     18.40 o 
  -6   2  15       14.89       13.08      4.96 o 
  -5   2  15      170.23      178.96     10.32 o 
  -4   2  15      708.15      729.13     20.29 o 
  -3   2  15      213.38      242.68     11.67 o 
  -2   2  15      642.20      631.43     18.70 o 
  -1   2  15      145.23      136.11      9.28 o 
   0   2  15      173.10      172.47     18.08 o 
   1   2  15      338.95      367.68     14.38 o 
  -7   3  15      196.51      191.63      9.18 o 
  -6   3  15        1.30        2.25      4.19 o 
  -5   3  15      589.33      586.21     27.94 o 
  -4   3  15       11.63        4.92      6.27 o 
  -3   3  15        3.12        7.00      4.95 o 
  -2   3  15       23.52       21.76      5.50 o 
  -1   3  15        3.09        3.04      4.29 o 
   0   3  15      488.77      491.88     17.04 o 
  -7   4  15      337.32      324.32     11.57 o 
  -6   4  15       57.01       54.86     12.66 o 
  -5   4  15      154.46      173.47     10.80 o 
  -4   4  15        1.68       -1.46      3.97 o 
  -3   4  15        0.93       -3.32      4.19 o 
  -2   4  15      167.49      178.57     10.86 o 
  -1   4  15      103.16      128.31     20.68 o 
  -6   5  15       53.03       37.34      6.76 o 
  -5   5  15      103.85      115.76     15.66 o 
  -4   5  15       93.90       95.76      9.34 o 
  -3   5  15        0.93        0.89      4.27 o 
   1 -12  16       51.88       48.37      7.43 o 
   2 -12  16        4.70       13.00      5.78 o 
  -1 -11  16        8.65        8.49      8.93 o 
   0 -11  16        2.68        8.67      5.21 o 
   1 -11  16       88.84       77.73      8.10 o 
   2 -11  16       33.61       22.00      6.75 o 
   3 -11  16       14.84       12.58      5.64 o 
   4 -11  16       33.10       23.70      6.08 o 
  -3 -10  16       44.59       37.39      6.85 o 
  -2 -10  16      187.16      113.88     12.15 o 
  -1 -10  16       44.35       47.88      6.78 o 
   0 -10  16       22.78       13.83      5.28 o 
   1 -10  16      311.22      316.84     12.97 o 
   2 -10  16      257.84      232.34     11.51 o 
   3 -10  16       26.45       14.54      5.35 o 
   4 -10  16       49.99       44.42     14.49 o 
  -4  -9  16       14.28       16.91      5.85 o 
  -3  -9  16      157.39      178.06     10.48 o 
  -2  -9  16       52.36       37.64      8.99 o 
  -1  -9  16       67.19       68.87      7.34 o 
   0  -9  16      410.72      435.36     16.78 o 
   1  -9  16      368.89      372.46     22.05 o 
   2  -9  16       44.84       52.36      6.73 o 
   3  -9  16      263.29      267.01     11.84 o 
   4  -9  16       72.18       68.77      6.07 o 
   5  -9  16       24.88       19.62      7.78 o 
  -4  -8  16      330.34      323.54     22.43 o 
  -3  -8  16        1.74        3.62      4.74 o 
  -2  -8  16       31.62       41.91      6.12 o 
  -1  -8  16      321.32      304.95     12.23 o 
   0  -8  16       23.56       22.50      5.74 o 
   1  -8  16       89.05       89.35      8.09 o 
   2  -8  16      101.00       97.23      6.39 o 
   3  -8  16       78.64      119.54      9.11 o 
   4  -8  16      308.42      290.61     10.50 o 
   5  -8  16       33.52       30.65      5.61 o 
  -5  -7  16      124.20      105.35      8.89 o 
  -4  -7  16      684.56      748.50     38.86 o 
  -3  -7  16      656.77      705.82     28.87 o 
  -2  -7  16     1836.69     1841.21     36.09 o 
  -1  -7  16       23.05       19.03      5.20 o 
   0  -7  16       31.26       26.43      3.98 o 
   1  -7  16      349.94      337.99     10.11 o 
   2  -7  16       18.99       25.50      4.06 o 
   3  -7  16      358.43      404.98     11.54 o 
   4  -7  16       52.21       59.16      5.62 o 
   5  -7  16      100.36       94.77      8.74 o 
  -6  -6  16        4.48       13.41      8.61 o 
  -5  -6  16      310.34      373.18     13.77 o 
  -4  -6  16       37.15       40.57      6.01 o 
  -3  -6  16        3.30        4.26      3.99 o 
  -2  -6  16       80.72       81.33     11.68 o 
  -1  -6  16      110.36      131.96      9.38 o 
   0  -6  16      253.21      243.64      8.49 o 
   1  -6  16       32.57       43.60      4.53 o 
   2  -6  16      178.02      175.49      7.76 o 
   3  -6  16       29.98       30.81      4.45 o 
   4  -6  16        1.15        1.24      2.86 o 
   5  -6  16       92.78      100.62      9.10 o 
  -6  -5  16      455.44      503.02     23.83 o 
  -5  -5  16        0.48       -3.27      4.65 o 
  -4  -5  16      249.40      252.42     10.84 o 
  -3  -5  16      462.45      475.40     14.71 o 
  -2  -5  16       13.57        8.59      3.31 o 
  -1  -5  16      797.78      784.14     15.83 o 
   0  -5  16       90.24       91.23      6.06 o 
   1  -5  16      722.12      675.58     14.77 o 
   2  -5  16       45.32       39.98      7.53 o 
   3  -5  16       18.29       17.51      6.98 o 
   4  -5  16      123.81      121.68      7.37 o 
  -7  -4  16      246.95      254.64     16.86 o 
  -6  -4  16        6.82        7.89      7.17 o 
  -5  -4  16       29.96       38.10      4.70 o 
  -4  -4  16     1149.20     1197.71     21.37 o 
  -3  -4  16      112.79       82.21     11.08 o 
  -2  -4  16      523.00      540.53     12.64 o 
  -1  -4  16      269.86      275.24      8.92 o 
   0  -4  16       23.08       32.57      4.20 o 
   1  -4  16      839.74      868.76     32.90 o 
   2  -4  16        2.35        4.94      5.23 o 
   3  -4  16      295.08      299.19     10.03 o 
   4  -4  16       20.52       29.26      4.47 o 
  -7  -3  16        0.09        1.39      5.87 o 
  -6  -3  16       37.38       31.58      7.79 o 
  -5  -3  16       63.55       66.71      7.14 o 
  -4  -3  16      663.68      667.18     14.53 o 
  -3  -3  16      127.61      133.91      6.84 o 
  -2  -3  16       17.78       25.75      3.95 o 
  -1  -3  16       77.14       72.94      5.42 o 
   0  -3  16      200.31      215.88      9.55 o 
   1  -3  16        0.91       -0.71      2.70 o 
   2  -3  16      138.54      128.66      7.27 o 
   3  -3  16      136.54      147.71      7.45 o 
   4  -3  16        0.28       11.60      7.99 o 
  -7  -2  16        0.29       -9.84      8.51 o 
  -6  -2  16      382.75      439.95     15.26 o 
  -5  -2  16      257.71      278.27     12.09 o 
  -4  -2  16      732.26      747.23     37.87 o 
  -3  -2  16      142.27      119.52      8.36 o 
  -2  -2  16      202.40      197.85      8.88 o 
  -1  -2  16      894.04      889.79     17.23 o 
   0  -2  16      281.31      308.06      9.60 o 
   1  -2  16      146.35      178.20      7.60 o 
   2  -2  16        1.56        0.83      2.82 o 
   3  -2  16      312.29      343.83     10.93 o 
  -7  -1  16      257.69      289.92     21.76 o 
  -6  -1  16      584.46      584.91     28.14 o 
  -5  -1  16        0.53       -2.78      3.82 o 
  -4  -1  16       76.95       37.65      9.02 o 
  -3  -1  16        7.60        8.49      4.17 o 
  -2  -1  16      985.26      946.87     23.31 o 
  -1  -1  16      418.34      379.43     13.73 o 
   0  -1  16      200.55      202.13     10.43 o 
   1  -1  16       94.53      110.60      8.56 o 
   2  -1  16       77.65      101.95      6.76 o 
   3  -1  16      679.87      716.14     16.64 o 
  -7   0  16       99.57       72.52     14.13 o 
  -6   0  16      215.92       93.52     12.41 o 
  -5   0  16       49.77       44.28      6.56 o 
  -4   0  16      237.08      267.61     12.39 o 
  -3   0  16        0.43       -5.87      8.45 o 
  -2   0  16      636.80      662.81     22.79 o 
  -1   0  16      264.15      277.46     13.58 o 
   0   0  16       12.22        7.62      4.26 o 
   1   0  16      803.08      782.49     21.53 o 
   2   0  16      113.52      123.82      9.68 o 
  -7   1  16      544.02      517.82     17.53 o 
  -6   1  16      398.98      418.16     15.57 o 
  -5   1  16       49.53       36.30      6.16 o 
  -4   1  16      210.71      184.54     10.57 o 
  -3   1  16       13.84        9.14      4.39 o 
  -2   1  16      594.38      586.96     18.15 o 
  -1   1  16      220.37      228.55     11.47 o 
   0   1  16      820.70      866.60     23.16 o 
   1   1  16      409.85      447.51     16.00 o 
  -7   2  16      228.03      222.27     12.37 o 
  -6   2  16      309.50      333.68     14.08 o 
  -5   2  16        0.36        0.77      3.10 o 
  -4   2  16      179.57      207.03     11.42 o 
  -3   2  16       17.50       14.80      5.12 o 
  -2   2  16      299.89      303.41     13.29 o 
  -1   2  16      128.25      133.25      9.63 o 
   0   2  16        0.50        2.00      4.40 o 
  -7   3  16      374.27      381.38     15.70 o 
  -6   3  16       13.64       10.88      5.27 o 
  -5   3  16       25.06       23.24      5.71 o 
  -4   3  16      409.78      447.29     26.51 o 
  -3   3  16        1.93        3.90      4.76 o 
  -2   3  16       15.13       14.31      5.32 o 
  -1   3  16        7.31        7.68      4.93 o 
  -6   4  16       32.38       37.29      6.83 o 
  -5   4  16      126.28      130.92     10.67 o 
  -4   4  16      330.83      322.65     14.56 o 
  -3   4  16       36.07       35.15      6.84 o 
   0 -11  17       89.87       70.55      9.90 o 
   1 -11  17      179.96      199.46     11.41 o 
   2 -11  17       45.79       48.85      7.21 o 
  -2 -10  17        0.81       -0.03      3.58 o 
  -1 -10  17        1.04        4.24      6.97 o 
   0 -10  17       26.08       25.89      6.11 o 
   1 -10  17       98.06      104.57      9.21 o 
   2 -10  17        0.23        5.77      5.03 o 
   3 -10  17      150.25      143.04     10.29 o 
  -3  -9  17        1.06       -1.02      5.28 o 
  -2  -9  17      186.99      185.70     10.67 o 
  -1  -9  17      106.40      103.15      8.96 o 
   0  -9  17        1.75        1.46      4.46 o 
   1  -9  17       19.38       22.81     10.44 o 
   2  -9  17      329.39      326.11     13.27 o 
   3  -9  17       12.80       25.57      5.83 o 
   4  -9  17       62.23       73.53      7.86 o 
  -4  -8  17      645.08      656.54     19.51 o 
  -3  -8  17        0.59        2.32      9.16 o 
  -2  -8  17       29.46       42.71      6.40 o 
  -1  -8  17       96.58      123.11      9.27 o 
   0  -8  17      125.79      116.37      8.99 o 
   1  -8  17      167.37      201.00     10.49 o 
   2  -8  17        1.35        1.40      3.24 o 
   3  -8  17       10.08       10.65      3.80 o 
   4  -8  17      959.07     1042.92     21.08 o 
  -5  -7  17       39.90       57.62      7.52 o 
  -4  -7  17       13.60       13.06      5.18 o 
  -3  -7  17       19.43       16.47      5.36 o 
  -2  -7  17      367.90      334.13     16.43 o 
  -1  -7  17      101.31      111.26      8.81 o 
   0  -7  17      333.16      336.17     10.28 o 
   1  -7  17        3.46        0.66      3.03 o 
   2  -7  17       44.65       35.49      4.60 o 
   3  -7  17       87.70      105.52      7.17 o 
   4  -7  17       43.93       42.22      6.46 o 
  -5  -6  17       28.20       22.97      5.64 o 
  -4  -6  17       13.81       17.96      5.11 o 
  -3  -6  17      434.11      456.47     21.14 o 
  -2  -6  17       80.95       75.93      7.30 o 
  -1  -6  17       24.25       31.70      4.31 o 
   0  -6  17        7.09       12.76      3.51 o 
   1  -6  17      307.32      318.19     10.11 o 
   2  -6  17       79.10       77.21     10.17 o 
   3  -6  17      217.46      218.14      8.94 o 
   4  -6  17       87.90       88.08      8.05 o 
  -6  -5  17        0.46       12.41      8.18 o 
  -5  -5  17       18.37       27.50      5.65 o 
  -4  -5  17      205.11      231.07     10.80 o 
  -3  -5  17       18.45       13.69      3.43 o 
  -2  -5  17       36.89       32.10      4.45 o 
  -1  -5  17      433.88      445.37     11.70 o 
   0  -5  17      166.95      148.77      7.17 o 
   1  -5  17       86.03       92.03      6.47 o 
   2  -5  17      133.38      134.97      7.47 o 
   3  -5  17       20.43       26.76      4.25 o 
  -5  -4  17        6.61        6.46      5.64 o 
  -4  -4  17      947.32      965.27     18.85 o 
  -3  -4  17      236.26      235.66      8.83 o 
  -2  -4  17      131.31      133.58      7.19 o 
  -1  -4  17       66.84       87.98      6.21 o 
   0  -4  17        9.42       13.94      3.57 o 
   1  -4  17      218.03      215.36     10.30 o 
   2  -4  17        0.67        6.09      4.39 o 
   3  -4  17       13.88       14.04      3.66 o 
  -6  -3  17      179.43      208.26     11.28 o 
  -5  -3  17      292.57      298.06     12.85 o 
  -4  -3  17      327.47      333.17     13.22 o 
  -3  -3  17       91.40       95.28     21.96 o 
  -2  -3  17      203.23      210.32      8.17 o 
  -1  -3  17      530.61      529.05     12.89 o 
   0  -3  17        3.95        6.11      3.05 o 
   1  -3  17      391.65      414.27     14.70 o 
   2  -3  17      114.33      117.58      7.30 o 
   3  -3  17       64.64       54.08      5.41 o 
  -7  -2  17        4.49       -4.96      9.45 o 
  -6  -2  17       70.20       69.18      7.80 o 
  -5  -2  17      229.90      253.32     12.02 o 
  -4  -2  17      265.33      128.70     10.99 o 
  -3  -2  17      629.03      579.15     17.65 o 
  -2  -2  17       33.35       27.24      6.93 o 
  -1  -2  17      298.91      274.25     14.83 o 
   0  -2  17      188.62      207.37     10.71 o 
   1  -2  17       16.08       20.91      3.91 o 
   2  -2  17       75.48       69.46      6.09 o 
  -7  -1  17       43.66       44.73     12.28 o 
  -6  -1  17     1949.91     2058.49     41.63 o 
  -5  -1  17       77.62       88.78      8.52 o 
  -4  -1  17      117.89      122.25     12.85 o 
  -3  -1  17        5.11        7.72      4.51 o 
  -2  -1  17      196.23      192.72     13.17 o 
  -1  -1  17     1763.59     1702.26     35.90 o 
   0  -1  17       22.40       36.44      6.04 o 
   1  -1  17      738.09      753.32     23.78 o 
   2  -1  17       76.63       94.95      8.69 o 
  -7   0  17       77.67       96.00     15.76 o 
  -6   0  17       75.99       35.21     23.88 o 
  -5   0  17        1.85       -0.08      5.76 o 
  -4   0  17       17.33       14.17      4.95 o 
  -3   0  17       40.58       50.44      6.88 o 
  -2   0  17     1079.45     1143.97     27.57 o 
  -1   0  17       69.57       88.48     15.83 o 
   0   0  17       89.99       90.66      8.46 o 
   1   0  17      127.45      110.28      9.37 o 
  -6   1  17       20.47       14.71      5.66 o 
  -5   1  17       88.65       85.34     14.82 o 
  -4   1  17        3.73        0.31      4.19 o 
  -3   1  17      625.04      632.74     19.61 o 
  -2   1  17       69.25       78.10      9.54 o 
  -1   1  17        6.92       10.96      7.74 o 
   0   1  17       98.17      122.11     14.39 o 
  -6   2  17      262.61      261.21     13.28 o 
  -5   2  17       62.10       40.90     10.99 o 
  -4   2  17     1213.85     1195.65     29.29 o 
  -3   2  17      244.25      229.43     12.25 o 
  -2   2  17      148.81      180.51     11.10 o 
  -1   2  17      548.42      558.00     18.84 o 
  -5   3  17       43.35       40.31      9.40 o 
  -4   3  17      311.78      329.15     14.85 o 
  -3   3  17      303.71      320.36     14.51 o 
  -1 -10  18        2.61        6.69      5.39 o 
   0 -10  18      362.73      390.53     15.11 o 
   1 -10  18       33.67       39.93      6.71 o 
   2 -10  18       89.38       80.49      8.49 o 
  -2  -9  18       60.69       76.91      8.43 o 
  -1  -9  18      117.58      130.69     10.07 o 
   0  -9  18        0.34       -0.51      4.84 o 
   1  -9  18        3.40        9.37      8.91 o 
   2  -9  18      322.70      307.69     13.38 o 
  -3  -8  18      266.51      293.80     17.47 o 
  -2  -8  18       86.47       66.58     12.32 o 
  -1  -8  18      238.22      237.84     12.42 o 
   0  -8  18      106.43      111.15      9.21 o 
   1  -8  18        5.49        8.97      4.94 o 
   2  -8  18      353.34      341.32     11.04 o 
   3  -8  18       16.94       12.08      4.07 o 
  -4  -7  18      148.16      153.79     10.27 o 
  -3  -7  18       16.20        8.58      4.44 o 
  -2  -7  18        0.34        1.33      4.28 o 
  -1  -7  18      871.96      888.47     22.49 o 
   0  -7  18      102.47      101.51      8.80 o 
   1  -7  18      485.86      484.76     12.93 o 
   2  -7  18      227.44      223.92     11.68 o 
   3  -7  18      181.47      205.52      9.12 o 
  -5  -6  18        2.42        5.78      4.76 o 
  -4  -6  18       14.40       12.81      5.21 o 
  -3  -6  18       82.08       70.52     24.16 o 
  -2  -6  18       62.21       63.79      7.10 o 
  -1  -6  18       21.11       24.33      5.75 o 
   0  -6  18        3.43        8.62      3.53 o 
   1  -6  18        1.53        7.76      3.60 o 
   2  -6  18       33.63       48.99      5.45 o 
   3  -6  18       33.74       44.43      6.95 o 
  -5  -5  18       20.47       23.03      5.52 o 
  -4  -5  18       47.80       38.04      6.03 o 
  -3  -5  18      392.26      387.96     11.40 o 
  -2  -5  18        6.71        5.80      3.52 o 
  -1  -5  18      147.13      139.19      7.21 o 
   0  -5  18        3.41        2.89      3.28 o 
   1  -5  18        6.32        4.02      3.82 o 
   2  -5  18      627.28      677.21     15.92 o 
  -5  -4  18        0.02        5.53      5.33 o 
  -4  -4  18      420.89      414.93     15.10 o 
  -3  -4  18       70.52       90.75      6.58 o 
  -2  -4  18       11.94        8.20      3.93 o 
  -1  -4  18      453.85      449.07     12.16 o 
   0  -4  18        0.26        1.27      3.15 o 
   1  -4  18      228.54      231.79     10.98 o 
   2  -4  18        7.28        7.22      3.61 o 
  -6  -3  18       31.83       28.05      6.10 o 
  -5  -3  18      904.00      909.71     23.72 o 
  -4  -3  18        3.33       -0.55      3.91 o 
  -3  -3  18       59.76       59.92      7.23 o 
  -2  -3  18       96.57      105.82      8.90 o 
  -1  -3  18      106.56       79.41     15.89 o 
   0  -3  18      334.96      298.72     10.03 o 
   1  -3  18       43.62       39.96      5.22 o 
   2  -3  18        7.23        7.38      3.58 o 
  -6  -2  18      622.69      667.50     20.20 o 
  -5  -2  18       57.21       59.34      7.71 o 
  -4  -2  18       71.67       55.17     16.87 o 
  -3  -2  18      812.69      823.09     22.28 o 
  -2  -2  18      245.16      120.55     13.15 o 
  -1  -2  18      498.75      509.84     16.92 o 
   0  -2  18        0.49        2.62      5.57 o 
   1  -2  18        0.84        4.74      4.21 o 
  -6  -1  18        7.32        6.56      5.19 o 
  -5  -1  18        3.45        4.01      4.55 o 
  -4  -1  18      352.12      382.99     20.25 o 
  -3  -1  18       71.40       82.78     12.32 o 
  -2  -1  18       46.99       56.72      7.34 o 
  -1  -1  18       59.14       58.06      7.30 o 
   0  -1  18       42.52       47.54      6.95 o 
  -6   0  18        0.95       -3.72      3.14 o 
  -5   0  18       77.77       97.99      9.28 o 
  -4   0  18       37.97       36.59      6.53 o 
  -3   0  18      159.23      162.15     10.81 o 
  -2   0  18       91.80       96.60     10.65 o 
  -1   0  18       40.80       45.94      6.86 o 
   0   0  18       67.31       69.42      8.01 o 
  -5   1  18        3.96        1.35      3.03 o 
  -4   1  18       73.25       76.84      8.55 o 
  -3   1  18      158.25      175.43     11.38 o 
  -2   1  18      121.26      142.89     11.37 o 
   0  -9  19      544.35      537.80     18.87 o 
  -2  -8  19       44.91       49.65      7.18 o 
  -1  -8  19       32.58       37.71      6.61 o 
   0  -8  19       11.67       12.63      5.27 o 
   1  -8  19      172.24      164.48     10.42 o 
  -3  -7  19        0.10        3.85      4.27 o 
  -2  -7  19       59.41       58.98      7.41 o 
  -1  -7  19       29.31       31.75      6.45 o 
   0  -7  19       39.27       13.59      6.09 o 
   1  -7  19       11.43       12.53      3.94 o 
  -4  -6  19        0.19        2.46      4.69 o 
  -3  -6  19      192.55      214.73     12.77 o 
  -2  -6  19       85.75       82.25      8.19 o 
  -1  -6  19       67.82       57.41      5.62 o 
   0  -6  19      487.04      509.33     13.51 o 
   1  -6  19        7.65       13.91      4.07 o 
  -4  -5  19        1.12        1.00      5.56 o 
  -3  -5  19       74.92       83.99      8.27 o 
  -2  -5  19       65.27       68.27      6.04 o 
  -1  -5  19      100.64      120.85      7.60 o 
   0  -5  19        8.22       10.95      4.00 o 
   1  -5  19       45.49       44.50      5.44 o 
  -4  -4  19        0.92        2.40      4.44 o 
  -3  -4  19      343.50      346.47     14.60 o 
  -2  -4  19       34.13       34.32      6.20 o 
  -1  -4  19      110.87      113.81      9.28 o 
   0  -4  19       61.01       68.14      6.08 o 
   1  -4  19       20.63       14.11      4.07 o 
  -5  -3  19      283.01      303.70     13.74 o 
  -4  -3  19       98.32       90.50     13.41 o 
  -3  -3  19      197.37      212.31     11.55 o 
  -2  -3  19        3.66        1.24      4.11 o 
  -1  -3  19       55.21       42.89     16.31 o 
   0  -3  19      284.92      303.24     23.90 o 
  -5  -2  19      119.42      102.83      9.58 o 
  -4  -2  19        1.58       -1.93      4.57 o 
  -3  -2  19        0.69        1.20      4.40 o 
  -2  -2  19        4.53        5.28      4.35 o 
  -1  -2  19        0.09       -3.75      4.11 o 
   0  -2  19       21.68       23.80      5.73 o 
  -4  -1  19       23.09       31.05      6.16 o 
  -3  -1  19      318.88      304.98     15.84 o 
  -2  -1  19       14.80       15.64      5.43 o 
  -1  -1  19      350.96      388.14     15.55 o 
  -3   0  19       64.34       75.16      8.49 o 
  -2  -6  20      224.07      256.43     12.34 o 
  -1  -6  20       19.70       29.10      6.02 o 
  -2  -5  20       73.53       69.94     11.74 o 
  -1  -5  20       12.11       13.22      5.31 o 
  -2  -4  20       49.62       53.46      7.41 o 
  -1  -4  20       76.18       89.95      8.79 o 
                                                 
